# Supplementary material for: Transcriptome sequencing of rhizome tissue of Sinopodophyllum hexandrum at two temperatures
Source: BMC Genomics. 2014 Oct 7;15(1):871. doi: 10.1186/1471-2164-15-871 (PMC4200142; doi:10.1186/1471-2164-15-871)
Supplement: Supplementary file 2 — Additional file 2: Details on fragments per kilobase of exon per million fragments mapped (FPKM) values, and oligonucleotide sequences/primers, reaction conditions used in quantitative real-time polymerase chain reaction (qRT-PCR) for genes involved in growth, development and stress response (Sheet 1), podophyllotxin biosynthesis (Sheet 2), and selected cytochrome P450 ( CYPs ), methyltransferases ( MTs ) and UDP - glycosyltransferase ( UGT ) (Sheet 3). (XLS 36 KB) [file 12864_2013_6550_MOESM2_ESM.xls]

## Sheet: genes associated with growth an
Additional File2. Details on fragments per kilobase of exon per million fragments mapped (FPKM) values, and oligonucleotide sequences/primers, reaction conditions used in quantitative real-time polymerase chain reaction (qRT-PCR) for genes involved in growth, development and stress.
	Name	Scffold/contig id	qRT-PCR	FPKM (15°C/25°C)	Primer sequences	Melting temperature (Tm)
ShNEDD8	Cullin-associated nedd8-dissociated protein 1	scaffold6920_167.9	0.09	1.8438	Fwd 5'-CGGACTTAAAGTTGATGCTGA-3' Rev 5'-TTTCACAGCCAATCCAGAAA-3'	58ºC
ShCTPS	CTP synthase	scaffold15715_159.7	1.15	1.66394	Fwd 5'-AGAGGACTGGGATTGACACC-3' Rev 5'-TATTTGATGCCGAAACATGG-3'	58ºC
ShATHB-14	Homeobox-leucine zipper protein athb-14	scaffold16277_79.2	0.09	1.58239	Fwd 5'-GGTAGCATTTCAGCCCTTGT-3' Rev 5'-AAGATGGGAGTCTCGTGGTC-3'	60ºC
ShABTB2	Ankyrin repeat and btb/poz domain-containing protein 2	C759847_222.0	1.04	1.17219	Fwd 5'-CTCATCATCACCACCACCAT-3' Rev 5'-TCAACGTCAGAGGAGTCGAG-3'	59ºC
ShAP2	Floral homeotic protein apetala 2	scaffold27057_196.0	0.73	0.977794	Fwd 5'-GAAGGAGTGAAACCCATCGT-3' Rev 5'-CCATATGGATCATCAACCCA-3'	58ºC
ShCSLA	Putative mannan synthase	scaffold5075_134.4	0.08	0.634083	Fwd 5'-GGGTTGCGAGTATGTTGCTA-3' Rev 5'-TCCACCTAGCTTGAACCAAA-3'	58ºC
ShCO	Zinc finger protein constans	scaffold5902_89.0	0.69	0.0436019	Fwd 5'-CTGGGTTGTGTTGAACAAGG-3' Rev 5'-CGAGTATTTGGACCTTGCAG-3'	58ºC
ShCPN60	Chaperonin-60alpha	scaffold26569_155.8	0.28	0.455909	Fwd 5'-TTCAGAGAAGCTGGCTGAGA-3' Rev 5'-CTTGGCATCTTCAATCCTGA-3'	59ºC
ShAP2D	Ap2 domain class transcription factor	C752233_206.0	-0.610433	-1.57696	Fwd 5'-AAATCAGCGAGTTGTTGCAG-3' Rev 5'-TGGATTTCGGTTGTAGACGA-3'	57ºC
ShZFP	Zinc finger protein	scaffold27309_123.6	-0.910502	-0.124237	Fwd 5'-AACACTCCCACCAATTCCAT-3' Rev 5'-TTCGGATGGATCGTCAGATA-3'	57ºC
ShAOX1a	Mitochondrial alternative oxidase aox1a	scaffold16436_52.0	-2.88897	-0.167325	Fwd 5'-GTGATGATGGTTCCGACAAG-3' Rev 5'-CATGGCTTAAAGCAGTTCCA-3'	59ºC
ShSTK	Putative serine/threonine protein kinase	C757931_180.0	-1.16812	-0.174929	Fwd 5'-GTTCGAAGAGTCTGGCTTCC-3' Rev 5'-GCTTCAGATCCCTTCACCTC-3'	60ºC
ShHSP60	Chaperonin-60kd	scaffold16376_180.6	-1.66658	-0.321065	Fwd 5'-AGGACATCTCGTTTGGAACC-3' Rev 5'-TGTGACCTTTACGGCTTCTG-3'	58ºC
ShHSP	Heat shock protein	scaffold9819_140.6	-3.42663	-1.33491	Fwd 5'-TGCACTTCTTGACCAGGTTC-3' Rev 5'-TATTAAGGGCGTGGTGGATT-3'	59ºC
ShFRO	Fe(iii)-chelate reductase	C677396_137.0	-4.92139	-2.12263	Fwd 5'-AAAGGGTGCCATTGTAGCTT-3' Rev 5'-CTACAAGAGCCCAGGATTGG-3'	60ºC
ShTINY	Transcriptional factor tiny	scaffold5967_65.5	-3.45799	-3.02574	Fwd 5'-GATGGAAATGGAATAATGGGA-3' Rev 5'-AAATCCATCCAAAGAATGGC-3'	55ºC
qRT-PCR conditions :
The PCR amplification program was as follows: 95°C for 10 min; 40 cycles of 95°C for 30s, (Tm) for 30 sec and 72°C for 30s; followed by a melting-curve program of 95°C for 1min, 55°C for 30s and 95°C for 30s.

## Sheet: genes associated with podophyll
Additional File 2: Details on fragments per kilobase of exon per million fragments mapped (FPKM) values, and oligonucleotide sequences/primers, reaction conditions used in quantitative real-time polymerase chain reaction (qRT-PCR) for genes involved in podophyllotxin biosynthesis.
		Name	Scffold/contig id	qRT-PCR	FPKM (15°C/25°C)	Primer sequences	Melting temperature (Tm)
	Actin	Control	Control	Control	Control	Fwd 5'-ATTACCTGGCCATCAGGAAGA-3' Rev 5'-GGAAATTGTCCGTGACATGA-3'	58°C
	ShPAL	Phenylalanine ammonia lyase	scaffold22374_113.2:0-845	1.36	2.91	Fwd 5'-CCCTCCATGGTGGCAACTTC-3' Rev 5'-GGGTTGGGACCACCACTCAA-3'	60 °C
	ShC4H	Cinnamate 4-hydroxylase	C723684_80.0:0-315	-0.97	-2.45	Fwd 5'-GGCCTATTCGTCGCCATCAT-3' Rev 5'-AAATGGGAACGGGAATGGGT-3'	58 °C
	Sh4CL	4-coumarate: CoA ligase	scaffold13907_100.0:0-2078	1.7	2.45	Fwd 5'-CCGCACCAGAACACAACTGC-3' Rev 5'-GACGCATGTGCCGGTCGT-3'	60 °C
	ShHCT	Hydroxycinnamoyl-CoA: quinate shikimate p-hydroxycinnamoyl transferase	C762399_8.0:0-1353	-0.35	-0.72	Fwd 5'-CACCAGTTGGTGTCAAATGC-3' Rev 5'-AGGAAGCACATATGCAAGGC-3'	58 °C
	ShC3H	p-coumarate 3-hydroxylase	scaffold12383_127.4:0-380	-1.11	-2.45	Fwd 5'-TGGACGAGCAGGGAAGGAG-3' Rev 5'-CCCTTCGAGTGGCATGTCTG-3'	60 °C
	ShCOMT	Caffeoyl-CoA O-methyltransferase	scaffold22374_113.2:0-845	0.88	0.67	Fwd 5'-AGCGAAAGCAGGAGAAGGTG-3' Rev 5'-GCGACGGAGCAGTTTAGGAT-3'	59 °C
	ShCCOAMT	Caffeic acid 3-O-methyltransferase	scaffold25848_221.5:0-1248	-0.54	-1.06	Fwd 5'-AGCCGTTTGTGAGAGCCAAT-3' Rev 5'-AGGCGGAGAGAGGAGTGTTG-3'	60 °C
	ShCCR	Cinnamoyl-CoA reductase	C756797_227.0:0-880	1.04	0.99	Fwd 5'-GTTGAAAGCGGCCAAGGAGA-3' Rev 5'-GTCCAGCAATCTTCGCGCTT-3'	59 °C
	ShCAD	Cinnamyl alcohol dehydrogenase	scaffold24687_208.4:0-1253	1.03	2.43	Fwd 5'-GAAAGCTTGTTATGGTTGGG-3' Rev 5'-CCATGGCTGTGTTCAAATAA-3'	57 °C
	ShDPO	Dirigent protein oxidase	scaffold11999_134.4:0-942	7.68	0.22	Fwd 5'-ACAGTTGTTGGTGGTACAGG-3' Rev 5'-TCATCTCAGTTTCCACTCACA-3'	59 °C
	ShPLR	Pinoresinol–lariciresinol reductase	scaffold6996_124.0:0-1388	4.8	1.11	Fwd 5'-GAGGCCGTGAAATTGGTTGA-3' Rev 5'-ACCAAACTCCGATGGCAAGA-3'	58 °C
	ShSLD	Secoisolariciresinol dehydrogenase	C742813_122.0:0-494	1.85	0.4	Fwd 5'-AGGGTTGAGGAATGGCACA-3' Rev 5'-AGGCCGCTCACATACTTGGA-3'	59 °C
qRT-PCR conditions :
The PCR amplification program was as follows: 95°C for 10 min; 40 cycles of 95°C for 30s, (Tm) for 30 sec and 72°C for 30s; followed by a melting-curve program of 95°C for 1min, 55°C for 30s and 95°C for 30s.

## Sheet: CYPs_MTs_UGTs
Additional File 2: Details on fragments per kilobase of exon per million fragments mapped (FPKM) values, and oligonucleotide sequences/primers, reaction conditions used in quantitative real-time polymerase chain reaction (qRT-PCR) for selected cytochrome P450 (CYPs), methyltransferases (MTs) and UDP- glycosyltransferase (UGT)
	Name	Scffold/contig id	qRT-PCR (15°C/25°C)	FPKM (15°C/25°C)	Primer sequences	Melting temperature (Tm)
	ShCYP-7	scaffold22550_157.2	1.9668	1.2649	Fwd 5'-TTGAATGGCTTTGTTGAAGC-3' Rev 5'-AGGCCCTCTCCATCATCTTA-3'	59ºC
	ShCYP-15	C623664_30.0	1.38018	1.02937	Fwd 5'-CATTTGGGTCTGGAAGGAG-3' Rev 5'-ACCATTTCTTCTCCCACCCT-3'	60ºC
	ShCYP-23	scaffold13643_94.6	-2.2723	-1.45863	Fwd 5'-TAGCATGGCAAGCTCTTGTT-3' Rev 5'-TCTTCATCGGTACCACCAAA-3'	59ºC
	ShMTS-6	C722168_253.0	-3.47393	-1.18864	Fwd 5'-TACAGGGACTTCGTGATGGA-3' Rev 5'-CTGAGACGACGGCAGATG-3'	59ºC
	ShMTS-9	scaffold22331_97.6	-0.826233	-1.24054	Fwd 5'-GAGCAAACAAACAGCCAGAA-3' Rev 5'-GGCTCCCTTGGATACACACT-3'	59ºC
	ShUGT-6	scaffold13126_88.2	-1.46993	-1.62525	Fwd 5'-TTGGAGAGTTTGAGCAATGG-3' Rev 5'-GCAACCTCAACACAAACACC-3'	59ºC
		Pearson correlation coefficient	0.884141
	qRT-PCR conditions :
	The PCR amplification program was as follows: 95°C for 10 min; 40 cycles of 95°C for 30s, (Tm) for 30 sec and 72°C for 30s; followed by a melting-curve program of 95°C for 1min, 55°C for 30s and 95°C for 30s.
