# Supplementary material for: Transcriptome sequencing of rhizome tissue of Sinopodophyllum hexandrum at two temperatures
Source: BMC Genomics. 2014 Oct 7;15(1):871. doi: 10.1186/1471-2164-15-871 (PMC4200142; doi:10.1186/1471-2164-15-871)
Supplement: Supplementary file 5 — Additional file 5: List of scaffolds belonging to the different groups after dissimilar clustering step. (XLS 2 MB) [file 12864_2013_6550_MOESM5_ESM.xls]

## Sheet: Sheet1
Additional file 5: List of scaffolds belonging to the different groups after dissimilar clustering step.
Group name	Contigs
Group18337:	C582718_50.0	C610176_30.0	scaffold17950_52.7	scaffold8322_47.3
Group18:	C582756_108.0
Group22348:	C582846_37.0
Group20199:	C583002_50.0
Group2659:	C583068_2.0	C718204_8.0
Group2164:	C583102_123.0	C633194_154.0
Group23:	C583110_114.0	scaffold26139_69.0
Group1433:	C583116_98.0
Group21294:	C583174_30.0	scaffold9377_43.7
Group22846:	C583212_20.0
Group21295:	C583370_30.0
Group19408:	C583390_40.0
Group15850:	C583472_50.0
Group14888:	C583510_59.0
Group8552:	C583564_170.0	scaffold21552_140.9	scaffold609_105.3
Group24894:	C583730_40.0
Group4362:	C583804_214.0	C685364_210.0
Group7385:	C583858_231.0
Group19130:	C583860_50.0	C659370_50.0	C715030_40.0
Group24182:	C583868_30.0
Group22845:	C583910_20.0
Group19932:	C583930_40.0
Group1165:	C583972_227.0	C739145_65.0
Group18097:	C584282_40.0
Group20480:	C584340_46.0
Group20200:	C584352_40.0
Group3282:	C584392_122.0
Group25189:	C584694_20.0	C711330_70.0	scaffold17931_60.0
Group23239:	C584748_20.0
Group17596:	C584752_60.0
Group17597:	C584818_40.0
Group22103:	C584866_108.0
Group20768:	C584874_30.0
Group15849:	C584882_44.0
Group21292:	C584924_40.0
Group3675:	C584958_166.0
Group257:	C585032_118.0	scaffold10605_143.5
Group17972:	C585038_50.0
Group22421:	C585084_50.0
Group23685:	C585108_30.0
Group21662:	C585154_28.0
Group1527:	C585178_160.0
Group4608:	C585226_114.0
Group6179:	C585252_87.0
Group495:	C585416_96.0
Group1960:	C585520_102.0
Group4606:	C585544_185.0	scaffold3162_194.2
Group14510:	C585568_70.0	C699744_71.0	C604728_60.0	C733224_70.0	scaffold9540_80.0
Group14347:	C585644_70.0	scaffold7809_54.0	scaffold6048_41.1
Group25076:	C585810_40.0
Group16366:	C585854_80.0
Group17734:	C585864_47.0
Group1:	C585902_82.0
Group15772:	C585942_60.0
Group25077:	C586040_20.0
Group19759:	C586092_39.0	scaffold18271_44.8
Group7522:	C586152_216.0
Group12573:	C586156_80.0
Group20055:	C586180_35.0
Group21144:	C586234_30.0	C643682_20.0
Group17487:	C586256_50.0	C639484_52.0
Group22426:	C586268_20.0
Group2903:	C586300_29.0
Group24986:	C586360_30.0
Group18469:	C586460_40.0
Group115:	C586516_113.0	scaffold23852_177.2
Group18994:	C586548_40.0
Group2041:	C586732_98.0
Group24668:	C586742_30.0
Group13226:	C586746_45.0
Group537:	C586748_109.0	scaffold10328_146.8
Group13480:	C586786_80.0
Group16198:	C586810_60.0
Group8026:	C586814_183.0
Group17486:	C586868_50.0	scaffold25514_49.1
Group4177:	C586898_136.0
Group19268:	C587016_40.0
Group795:	C587052_118.0	scaffold684_182.5
Group1697:	C587084_39.0	scaffold10959_97.1
Group17973:	C587088_40.0
Group444:	C587108_106.0
Group3418:	C587134_235.0
Group17863:	C587214_60.0
Group8577:	C587236_130.0
Group15161:	C587266_70.0
Group3970:	C587342_150.0	C625742_200.0	scaffold1371_114.8
Group21486:	C587390_50.0
Group17170:	C587414_50.0	C597658_30.0
Group178:	C587424_118.0
Group19380:	C587538_31.0	C617926_20.0
Group20972:	C587560_30.0
Group22494:	C587644_20.0
Group102:	C587748_64.0
Group19616:	C587796_40.0
Group18115:	C587812_30.0
Group2116:	C587848_132.0
Group24087:	C587980_20.0
Group16107:	C588104_70.0
Group18348:	C588136_50.0
Group19895:	C588140_30.0
Group22276:	C588230_30.0
Group9822:	C588250_159.0
Group375:	C588272_118.0
Group5011:	C588280_148.0
Group18858:	C588338_39.0
Group24826:	C588364_40.0
Group25079:	C588398_190.0
Group20423:	C588428_30.0
Group21228:	C588440_31.0
Group25197:	C588450_104.0
Group19115:	C588532_69.0	scaffold16984_70.0	scaffold9948_67.0
Group98:	C588594_75.0
Group23342:	C588600_20.0
Group25080:	C588668_40.0
Group21487:	C588716_30.0
Group22000:	C588722_20.0	C608698_20.0
Group22001:	C588836_20.0
Group23551:	C588838_20.0
Group21998:	C588870_30.0
Group19617:	C588910_40.0
Group19615:	C589072_40.0
Group108:	C589190_110.0	C696824_129.0
Group5332:	C589222_116.0
Group21078:	C589288_30.0
Group10978:	C589414_110.0	scaffold16110_98.1
Group18984:	C589542_40.0
Group24255:	C589568_50.0
Group21582:	C589624_20.0
Group23597:	C589634_20.0
Group25083:	C589648_40.0
Group1879:	C589702_223.0
Group16038:	C589772_60.0
Group23383:	C589834_20.0
Group15461:	C589836_60.0	scaffold5964_77.4
Group12903:	C589980_90.0	C660096_60.0	scaffold9171_79.8
Group6420:	C589986_3.0	C737134_210.0	C733678_198.0
Group12905:	C590020_42.0
Group17530:	C590052_70.0
Group21318:	C590076_60.0
Group5577:	C590150_105.0
Group17531:	C590158_60.0
Group12357:	C590186_100.0
Group25084:	C590302_30.0
Group1665:	C590328_44.0	C703118_169.0	scaffold22222_93.3
Group430:	C590330_118.0
Group5230:	C590496_135.0
Group11757:	C590610_110.0	C741255_70.0
Group22806:	C590734_50.0
Group22083:	C590758_30.0
Group20533:	C590786_30.0
Group19504:	C590806_60.0
Group2092:	C590908_108.0	C625776_68.0	scaffold14466_134.0
Group5323:	C590960_224.0
Group5121:	C590988_84.0
Group21322:	C590996_30.0	scaffold12513_28.0
Group16416:	C591002_50.0
Group18725:	C591014_40.0
Group22328:	C591056_20.0
Group8156:	C591172_81.0
Group17301:	C591260_50.0	C683616_30.0	scaffold18145_45.1
Group964:	C591282_227.0
Group18981:	C591304_50.0
Group21827:	C591308_30.0
Group17537:	C591358_40.0
Group21828:	C591366_30.0
Group23594:	C591372_30.0
Group114:	C591476_118.0
Group23231:	C591492_30.0	C718498_51.0
Group8074:	C591496_64.0	C601194_23.0
Group23437:	C591610_10.0
Group2538:	C591612_84.0
Group22647:	C591660_30.0
Group16773:	C591754_46.0
Group2356:	C591914_188.0
Group4056:	C591944_214.0
Group19853:	C591946_40.0
Group100:	C591984_114.0
Group4584:	C592032_242.0
Group23796:	C592058_29.0
Group23435:	C592084_40.0
Group10634:	C592098_160.0	C707202_70.0	scaffold6001_95.3
Group14118:	C592204_70.0
Group847:	C592326_98.0
Group3738:	C592346_196.0	scaffold11162_159.8	scaffold11224_83.1
Group21164:	C592372_30.0
Group7314:	C592698_78.0
Group22646:	C592716_20.0
Group15977:	C592754_40.0
Group63:	C592812_76.0
Group5787:	C592918_231.0
Group18580:	C592944_50.0
Group15059:	C592962_50.0
Group20649:	C592972_30.0
Group23631:	C593066_20.0
Group22392:	C593080_30.0
Group17423:	C593086_50.0
Group720:	C593088_108.0	scaffold2922_71.8
Group6167:	C593090_4.0	scaffold22123_122.0
Group21408:	C593120_20.0
Group24133:	C593130_20.0
Group5840:	C593144_154.0
Group12226:	C593152_29.0
Group22394:	C593196_30.0
Group19589:	C593236_40.0
Group267:	C593246_116.0
Group4637:	C593290_18.0
Group21913:	C593318_30.0
Group17880:	C593338_40.0
Group3478:	C593340_36.0
Group18132:	C593404_50.0
Group24775:	C593412_30.0
Group19591:	C593438_30.0	C652040_30.0
Group19854:	C593462_36.0
Group18133:	C593472_40.0
Group19590:	C593496_31.0
Group1756:	C593520_108.0
Group18854:	C593536_40.0
Group14251:	C593672_60.0
Group16698:	C593798_50.0
Group22255:	C593806_20.0
Group21011:	C593864_30.0
Group18706:	C593922_40.0
Group15535:	C593994_50.0
Group19228:	C594026_40.0
Group20237:	C594042_30.0
Group22718:	C594060_30.0
Group154:	C594140_118.0
Group15926:	C594230_60.0
Group25208:	C594278_40.0
Group18720:	C594330_40.0
Group22462:	C594474_20.0
Group21241:	C594538_30.0
Group22252:	C594662_40.0
Group21242:	C594738_30.0
Group22922:	C594754_20.0
Group19234:	C594828_40.0
Group22720:	C594954_20.0
Group21989:	C595018_30.0
Group23986:	C595020_20.0
Group366:	C595030_116.0
Group21010:	C595044_30.0
Group19230:	C595154_40.0
Group18483:	C595164_40.0
Group112:	C595202_104.0
Group15536:	C595214_30.0
Group12064:	C595220_100.0
Group9987:	C595226_28.0
Group12897:	C595384_80.0
Group23282:	C595398_30.0
Group8153:	C595520_181.0	C675222_115.0
Group17249:	C595526_60.0
Group21588:	C595528_30.0
Group1981:	C595624_9.0	C700012_142.0	scaffold17996_61.0	scaffold24647_57.5	C637224_20.0
Group24529:	C595656_20.0
Group17450:	C595670_50.0
Group17447:	C595678_60.0	scaffold7541_44.3
Group15411:	C595786_60.0	C695074_60.0
Group19571:	C595840_40.0
Group23853:	C595864_40.0
Group21586:	C595918_30.0
Group20598:	C596008_30.0
Group12465:	C596068_57.0
Group3719:	C596092_124.0
Group21335:	C596100_30.0
Group68:	C596110_99.0
Group22779:	C596148_20.0
Group17907:	C596230_25.0
Group17452:	C596274_46.0
Group18850:	C596326_40.0
Group14970:	C596340_90.0
Group701:	C596398_136.0
Group16407:	C596422_50.0
Group21824:	C596426_30.0
Group22304:	C596490_30.0
Group24180:	C596592_20.0
Group20084:	C596594_30.0	scaffold7338_37.2
Group19351:	C596770_40.0	scaffold9869_63.9
Group21825:	C596854_30.0
Group15311:	C596864_70.0
Group7917:	C596908_190.0
Group21336:	C596944_20.0
Group23522:	C596948_20.0
Group20597:	C596972_40.0
Group21587:	C597148_30.0
Group8461:	C597170_229.0
Group3747:	C597246_10.0
Group514:	C597344_245.0
Group14358:	C597362_70.0	C689960_50.0
Group24530:	C597402_20.0
Group19099:	C597490_40.0
Group3308:	C597504_239.0
Group19812:	C597518_40.0
Group21187:	C597550_28.0
Group1880:	C597604_144.0	scaffold7144_80.2	C647746_34.0
Group12699:	C597630_73.0
Group22150:	C597634_50.0
Group21907:	C597686_20.0
Group15107:	C597724_59.0
Group24334:	C597732_40.0
Group20179:	C597734_40.0
Group20935:	C597864_30.0
Group15982:	C597874_90.0
Group281:	C597886_79.0
Group346:	C597896_118.0
Group12470:	C597916_88.0
Group1887:	C597946_20.0
Group24061:	C597952_30.0
Group3298:	C598024_38.0
Group16744:	C598056_50.0
Group20433:	C598068_40.0
Group16955:	C598094_50.0
Group23008:	C598122_40.0
Group20435:	C598156_30.0
Group19219:	C598190_40.0
Group211:	C598192_118.0
Group20432:	C598220_30.0
Group19454:	C598354_50.0
Group14325:	C598390_68.0
Group15436:	C598446_90.0
Group13006:	C598508_80.0
Group23178:	C598606_50.0	C678610_50.0
Group3375:	C598634_48.0
Group19217:	C598644_60.0	C720318_71.0	scaffold5600_81.5
Group19453:	C598660_40.0
Group8551:	C598680_190.0
Group24453:	C598858_20.0
Group23883:	C598864_83.0
Group9017:	C598876_150.0
Group11348:	C598894_57.0	C593780_35.0
Group1891:	C598934_141.0
Group21428:	C598968_21.0
Group21:	C599004_59.0
Group19218:	C599006_50.0
Group23715:	C599008_30.0
Group24335:	C599020_25.0
Group21184:	C599078_30.0	scaffold19804_40.0
Group17366:	C599088_50.0	C664134_30.0
Group1262:	C599090_108.0
Group22153:	C599162_20.0
Group20430:	C599166_40.0
Group19220:	C599176_30.0
Group17587:	C599260_50.0
Group1908:	C599282_143.0
Group18264:	C599296_50.0
Group21185:	C599344_30.0
Group10631:	C599426_121.0
Group22152:	C599486_30.0
Group19940:	C599496_30.0
Group2021:	C599516_239.0
Group20795:	C599518_40.0
Group9145:	C599520_130.0	scaffold14566_205.5
Group23607:	C599540_20.0
Group20050:	C599598_25.0
Group869:	C599648_122.0
Group23916:	C599710_10.0
Group14748:	C599734_70.0	scaffold19372_75.0	scaffold3788_42.0
Group13078:	C599756_90.0
Group2224:	C599776_96.0	C625758_71.0
Group20796:	C599872_30.0
Group18589:	C599980_40.0
Group21503:	C599982_30.0
Group19088:	C599992_49.0
Group15559:	C600004_70.0
Group19789:	C600034_30.0	scaffold18864_42.2	C697766_28.0
Group7976:	C600046_30.0
Group15224:	C600056_60.0	scaffold4111_65.2	scaffold10922_86.0
Group11993:	C600134_100.0	scaffold26476_86.6
Group1773:	C600148_244.0
Group20297:	C600168_20.0
Group14166:	C600180_80.0
Group14165:	C600202_80.0
Group1990:	C600220_8.0	scaffold1041_110.4
Group20508:	C600258_30.0
Group14167:	C600270_70.0
Group17925:	C600322_50.0	scaffold15350_40.3
Group20051:	C600348_30.0
Group17068:	C600386_70.0
Group357:	C600390_218.0	C649426_131.0
Group20296:	C600404_30.0
Group20052:	C600424_30.0
Group17710:	C600426_50.0	scaffold16469_49.3
Group1006:	C600430_242.0
Group13757:	C600496_80.0	scaffold10896_88.0
Group15389:	C600516_60.0
Group8720:	C600558_90.0	C663972_130.0
Group21267:	C600560_30.0
Group15058:	C600670_99.0
Group22436:	C600704_30.0
Group19787:	C600732_40.0
Group14446:	C600934_80.0	scaffold19052_37.9
Group16303:	C600968_30.0
Group21263:	C600978_40.0
Group3790:	C600988_134.0	C712400_124.0
Group21269:	C601040_30.0
Group18371:	C601048_40.0
Group3385:	C601066_234.0
Group19784:	C601136_48.0
Group21979:	C601176_20.0
Group15936:	C601244_60.0
Group21040:	C601262_40.0
Group1182:	C601316_101.0
Group10317:	C601370_177.0
Group18167:	C601404_50.0
Group13727:	C601430_129.0	scaffold219_109.5
Group23419:	C601456_20.0
Group22230:	C601466_40.0
Group17712:	C601474_40.0	scaffold3870_41.4
Group1504:	C601700_28.0
Group19904:	C601740_40.0
Group21822:	C601840_30.0
Group24940:	C601916_30.0
Group17290:	C601946_40.0
Group22061:	C601952_20.0
Group19209:	C601966_40.0
Group6563:	C601974_250.0
Group19649:	C601982_60.0
Group22499:	C602036_20.0
Group10129:	C602082_41.0
Group21821:	C602090_30.0
Group11085:	C602142_130.0
Group22292:	C602190_40.0
Group20833:	C602242_20.0
Group6430:	C602380_55.0
Group20892:	C602392_30.0
Group18281:	C602400_40.0
Group16245:	C602416_60.0
Group18054:	C602424_50.0
Group3213:	C602542_25.0
Group8944:	C602590_160.0	scaffold7078_119.4
Group15339:	C602614_78.0
Group7731:	C602628_150.0
Group18280:	C602632_20.0
Group23271:	C602658_20.0
Group16044:	C602686_70.0
Group8036:	C602720_113.0	C727554_143.0	scaffold19941_111.2	scaffold13043_78.2	scaffold19228_47.0	scaffold2886_66.3
Group1340:	C602730_159.0
Group21128:	C602828_30.0
Group15691:	C602840_60.0
Group18965:	C602852_40.0
Group16594:	C602956_37.0	C667344_30.0	scaffold690_33.1
Group16592:	C603010_60.0
Group15338:	C603028_88.0
Group21122:	C603098_30.0
Group18056:	C603144_40.0	C649826_40.0
Group145:	C603174_115.0
Group19650:	C603226_40.0
Group20147:	C603274_30.0
Group22498:	C603306_30.0
Group23950:	C603346_20.0
Group23084:	C603382_30.0
Group21126:	C603462_30.0
Group22293:	C603466_30.0
Group17951:	C603484_50.0
Group23313:	C603526_30.0
Group20976:	C603532_32.0
Group14262:	C603554_70.0	scaffold12641_67.5
Group19540:	C603616_40.0
Group5669:	C603690_50.0
Group22966:	C603702_30.0
Group5040:	C603718_73.0
Group20020:	C603728_30.0
Group12987:	C603736_80.0	scaffold6244_111.3
Group23663:	C603754_30.0
Group1168:	C603772_109.0	scaffold20929_105.4	scaffold22077_196.9
Group174:	C603942_58.0	C616014_115.0	scaffold26247_195.8
Group20740:	C603958_30.0
Group20738:	C603970_40.0
Group25100:	C604002_30.0
Group23496:	C604050_20.0
Group17952:	C604056_50.0
Group20488:	C604088_30.0
Group2720:	C604090_4.0
Group4752:	C604110_106.0
Group22346:	C604130_20.0
Group21206:	C604156_40.0	C626522_30.0
Group19081:	C604252_40.0
Group14664:	C604318_50.0
Group17742:	C604384_40.0	scaffold7542_33.5	scaffold7101_44.2
Group24863:	C604428_127.0
Group16720:	C604470_60.0
Group116:	C604596_107.0
Group2154:	C604618_61.0	scaffold15449_49.9	scaffold5154_140.4
Group11742:	C604624_100.0	C719720_90.0	scaffold8919_115.3	C686422_70.0
Group190:	C604646_183.0
Group2543:	C604666_49.0
Group19747:	C604702_50.0
Group21895:	C604748_50.0
Group23495:	C604826_50.0
Group22138:	C604838_30.0
Group18591:	C604840_50.0
Group20013:	C604924_40.0
Group20737:	C605018_40.0
Group7058:	C605114_100.0
Group21896:	C605156_30.0
Group1854:	C605166_198.0
Group14831:	C605178_70.0
Group20977:	C605180_30.0
Group11089:	C605228_99.0
Group20739:	C605264_40.0
Group16721:	C605268_50.0
Group23314:	C605274_20.0
Group2257:	C605304_73.0
Group23135:	C605342_30.0	scaffold13807_48.4
Group12390:	C605360_90.0
Group19541:	C605378_40.0	scaffold1797_46.2
Group1049:	C605462_108.0	scaffold2249_4.7	scaffold2248_152.3
Group985:	C605486_113.0	scaffold7400_84.3	C764619_3.0
Group19869:	C605490_30.0
Group6951:	C605516_222.0
Group23542:	C605608_20.0
Group21974:	C605620_25.0
Group22835:	C605652_20.0
Group24868:	C605660_46.0
Group14943:	C605668_70.0	scaffold150_78.4
Group15410:	C605670_60.0
Group4731:	C605770_164.0	C646398_34.0
Group23541:	C605786_50.0
Group555:	C605846_192.0
Group15757:	C605860_40.0	C629380_47.0
Group19193:	C605926_40.0
Group25216:	C605946_60.0
Group14366:	C605952_70.0
Group19870:	C605956_39.0
Group2602:	C606076_48.0
Group22212:	C606080_15.0
Group22210:	C606098_20.0
Group15221:	C606178_60.0
Group17236:	C606224_50.0	scaffold8377_30.0
Group21729:	C606268_80.0	C705702_70.0
Group20595:	C606298_40.0
Group24288:	C606376_40.0
Group11601:	C606390_100.0	C605710_60.0	scaffold18714_34.6
Group3107:	C606392_116.0
Group19191:	C606422_86.0
Group9861:	C606454_140.0
Group14090:	C606492_79.0
Group10029:	C606514_209.0
Group24750:	C606522_20.0
Group10502:	C606532_100.0	scaffold13282_137.2
Group18069:	C606556_40.0
Group19627:	C606560_40.0
Group15755:	C606698_60.0
Group17267:	C606764_30.0
Group16829:	C606770_50.0	scaffold13427_83.8
Group19192:	C606834_40.0	C698272_30.0
Group11179:	C606850_40.0
Group8986:	C606940_110.0	C725660_160.0
Group24945:	C606968_20.0
Group21071:	C606980_30.0
Group20118:	C607006_30.0
Group23357:	C607010_30.0
Group19426:	C607026_40.0
Group20347:	C607030_30.0
Group24585:	C607038_34.0	scaffold16552_50.0
Group16120:	C607068_60.0
Group21070:	C607126_30.0	C626680_30.0
Group21279:	C607142_30.0	scaffold1202_50.0
Group22208:	C607176_40.0
Group24943:	C607222_60.0
Group22884:	C607240_20.0
Group20205:	C607256_40.0
Group5313:	C607272_49.0	scaffold11016_81.2
Group14214:	C607278_80.0
Group17556:	C607330_60.0	scaffold5733_73.0
Group9050:	C607338_160.0
Group19976:	C607352_50.0
Group940:	C607398_127.0
Group20206:	C607414_30.0
Group23581:	C607446_30.0
Group4620:	C607448_92.0
Group18842:	C607470_40.0
Group21150:	C607564_30.0	scaffold3461_34.2
Group4015:	C607650_204.0
Group20441:	C607692_49.0
Group14063:	C607746_74.0
Group18595:	C607772_40.0
Group19523:	C607782_40.0
Group6414:	C607820_131.0
Group21599:	C607890_30.0
Group19521:	C607914_60.0
Group12483:	C607928_99.0
Group2882:	C607944_41.0	scaffold13991_102.2
Group11687:	C608030_158.0	scaffold11441_137.0
Group17150:	C608034_50.0
Group18594:	C608062_50.0
Group10922:	C608120_60.0
Group23876:	C608140_30.0
Group4653:	C608164_141.0
Group718:	C608180_234.0
Group13248:	C608220_100.0
Group19522:	C608230_40.0
Group2274:	C608260_206.0	C632278_222.0
Group22707:	C608308_40.0
Group3029:	C608366_7.0
Group358:	C608408_118.0	scaffold15973_157.2
Group18198:	C608422_40.0
Group17558:	C608436_50.0	C629364_40.0
Group13362:	C608604_38.0
Group21600:	C608654_30.0
Group16382:	C608662_50.0
Group10860:	C608668_84.0
Group18843:	C608680_40.0
Group16580:	C608718_30.0
Group18395:	C608726_50.0
Group15210:	C608788_54.0	C738789_50.0
Group20688:	C608804_30.0	scaffold1853_51.8
Group9356:	C608808_150.0	scaffold12377_152.2	C694500_112.0	scaffold7177_89.1	scaffold6482_69.7
Group3995:	C608838_54.0
Group4839:	C608866_144.0
Group14213:	C608878_89.0	C705356_70.0	C673804_40.0	scaffold9905_25.1
Group3211:	C608880_49.0
Group16381:	C608906_60.0	C738791_60.0
Group22544:	C608952_30.0
Group21450:	C608954_30.0
Group12590:	C608974_58.0
Group16694:	C608982_80.0
Group1027:	C608994_239.0
Group14302:	C609092_80.0	C673594_50.0
Group20078:	C609134_30.0
Group5460:	C609136_40.0
Group24073:	C609170_30.0	scaffold4002_40.2
Group460:	C609220_35.0
Group25105:	C609236_30.0
Group336:	C609264_117.0
Group21448:	C609274_40.0
Group10252:	C609296_140.0	scaffold22202_63.0
Group23615:	C609422_20.0
Group19568:	C609444_40.0
Group17870:	C609496_50.0
Group8464:	C609542_6.0
Group5399:	C609604_58.0
Group24196:	C609622_50.0
Group2883:	C609810_38.0	scaffold6360_136.6
Group3351:	C609834_101.0
Group16511:	C609876_50.0
Group8676:	C609888_237.0	scaffold20873_123.3
Group20306:	C609900_30.0	scaffold15362_39.4
Group11444:	C609936_40.0
Group18500:	C609958_40.0
Group20998:	C610042_23.0
Group21447:	C610048_30.0
Group22547:	C610092_20.0
Group19412:	C610100_40.0
Group20776:	C610122_40.0	scaffold8302_50.5
Group14452:	C610152_70.0
Group24683:	C610166_30.0
Group3:	C610196_100.0
Group21892:	C610200_30.0
Group4360:	C610250_23.0
Group22759:	C610282_30.0
Group5937:	C610290_117.0	scaffold10161_147.9
Group24811:	C610328_30.0
Group21677:	C610394_40.0	scaffold15147_55.8
Group20076:	C610412_50.0
Group23905:	C610446_20.0
Group17666:	C610578_40.0
Group823:	C610608_190.0
Group23082:	C610630_40.0
Group14036:	C610650_70.0	C678876_60.0	C693462_40.0	scaffold19281_67.0	scaffold11714_50.8
Group17190:	C610718_81.0
Group157:	C610728_118.0
Group19943:	C610744_60.0
Group12268:	C610798_84.0
Group22196:	C610864_30.0	scaffold75_43.8
Group4614:	C611018_175.0
Group17378:	C611042_50.0	scaffold9840_60.0
Group16999:	C611052_70.0
Group3638:	C611058_244.0
Group23301:	C611084_50.0
Group1335:	C611148_109.0
Group21297:	C611214_90.0
Group10445:	C611230_130.0
Group9887:	C611282_113.0
Group21300:	C611346_30.0
Group57:	C611370_51.0
Group18208:	C611380_40.0
Group16806:	C611500_50.0
Group15593:	C611556_40.0
Group1374:	C611632_123.0
Group23480:	C611732_20.0
Group1355:	C611736_98.0	C758361_172.0
Group14690:	C611772_70.0
Group635:	C611796_60.0	C596030_75.0	C666526_88.0
Group14689:	C611798_70.0
Group20165:	C611824_30.0
Group3053:	C611846_47.0	scaffold6963_40.0
Group21752:	C611858_30.0
Group53:	C611866_118.0
Group13055:	C611898_80.0
Group2102:	C611922_36.0
Group181:	C611938_106.0
Group17000:	C611964_40.0
Group22387:	C612018_25.0
Group13888:	C612026_84.0
Group23937:	C612058_30.0
Group200:	C612176_120.0
Group12871:	C612198_135.0
Group20636:	C612202_30.0
Group21521:	C612334_30.0
Group17578:	C612344_50.0	C644024_22.0
Group20164:	C612380_50.0
Group747:	C612388_143.0
Group8287:	C612394_113.0
Group16125:	C612420_60.0
Group25224:	C612458_50.0
Group21742:	C612488_30.0
Group9535:	C612546_64.0
Group20272:	C612568_40.0	C605546_30.0
Group19804:	C612614_50.0
Group15098:	C612710_70.0
Group19389:	C612738_40.0
Group20491:	C612758_40.0	C617136_30.0
Group6719:	C612838_76.0
Group16561:	C612842_60.0
Group18709:	C612858_33.0	scaffold18504_37.4
Group16560:	C612864_60.0
Group22264:	C612914_20.0
Group22449:	C612918_25.0
Group1427:	C613010_236.0	scaffold13514_148.4
Group10187:	C613012_140.0
Group20940:	C613014_40.0
Group21381:	C613052_30.0
Group17893:	C613098_40.0
Group23015:	C613188_40.0	scaffold7034_61.4
Group6295:	C613266_249.0
Group19390:	C613394_40.0
Group21170:	C613408_30.0
Group18950:	C613412_50.0
Group21380:	C613442_30.0
Group22447:	C613468_60.0
Group18111:	C613502_40.0	scaffold4388_51.7
Group8345:	C613512_148.0	C695416_110.0	C650458_60.0	scaffold21248_45.5	C726944_78.0
Group22669:	C613518_20.0
Group18109:	C613594_50.0
Group22448:	C613628_20.0
Group22044:	C613636_30.0	C648086_30.0
Group22263:	C613644_30.0
Group11884:	C613676_111.0	scaffold20700_95.8
Group18509:	C613718_49.0
Group10186:	C613738_167.0
Group22668:	C613850_30.0
Group17691:	C613854_45.0
Group7097:	C613858_120.0
Group16048:	C613906_39.0
Group21169:	C613924_40.0
Group17107:	C613942_59.0	C662670_50.0
Group18304:	C613968_50.0
Group18110:	C613982_40.0
Group3156:	C614020_16.0
Group5226:	C614132_3.0
Group13336:	C614150_40.0
Group23966:	C614160_20.0
Group16047:	C614218_70.0	C608160_50.0
Group18838:	C614246_40.0
Group19917:	C614328_30.0
Group900:	C614340_234.0
Group5154:	C614362_4.0
Group16494:	C614372_80.0
Group2103:	C614392_0.0
Group20592:	C614426_40.0	scaffold17107_75.9
Group21035:	C614476_50.0
Group6580:	C614484_4.0
Group17615:	C614530_44.0
Group3450:	C614598_130.0
Group14614:	C614618_70.0
Group19273:	C614638_40.0
Group16847:	C614686_50.0
Group17801:	C614690_40.0
Group2301:	C614700_17.0	scaffold22924_168.8
Group6821:	C614710_60.0
Group20593:	C614724_30.0
Group10995:	C614764_110.0	scaffold3458_88.2
Group15668:	C614806_60.0
Group19491:	C614826_40.0
Group21680:	C614830_70.0
Group17410:	C614924_50.0
Group21464:	C615038_30.0
Group19056:	C615050_40.0
Group13639:	C615148_101.0
Group21038:	C615240_30.0
Group25109:	C615242_64.0
Group22732:	C615256_30.0
Group1482:	C615270_30.0
Group24776:	C615310_30.0
Group22506:	C615354_20.0
Group23211:	C615356_30.0
Group24260:	C615444_30.0	C607842_30.0
Group17226:	C615462_50.0
Group20136:	C615482_40.0
Group20135:	C615494_40.0
Group23560:	C615508_20.0
Group21465:	C615522_30.0
Group25231:	C615562_30.0
Group2247:	C615612_188.0
Group13331:	C615644_80.0
Group2514:	C615664_3.0
Group22307:	C615694_40.0
Group1151:	C615696_98.0	scaffold5281_101.8	scaffold25088_64.2	scaffold3307_69.4
Group24259:	C615730_30.0
Group22505:	C615746_30.0
Group4802:	C615794_211.0
Group24261:	C615806_20.0
Group15051:	C615852_70.0
Group5190:	C615882_128.0
Group20669:	C615964_40.0	C597862_30.0
Group21532:	C616044_50.0
Group16783:	C616054_50.0
Group6623:	C616162_55.0
Group13631:	C616164_70.0	scaffold1684_150.3
Group3686:	C616166_240.0
Group3386:	C616192_38.0	scaffold666_38.3
Group18947:	C616234_50.0	C727260_50.0
Group17144:	C616294_50.0
Group20673:	C616300_30.0
Group18948:	C616368_40.0
Group18511:	C616398_49.0	scaffold4448_33.8
Group15784:	C616418_50.0
Group18314:	C616490_50.0
Group11865:	C616518_54.0
Group14879:	C616590_60.0	C642434_50.0
Group21959:	C616678_40.0
Group16967:	C616700_50.0
Group9909:	C616806_10.0	C678722_200.0
Group23425:	C616828_20.0
Group22365:	C616836_20.0
Group10010:	C616878_110.0
Group374:	C616888_118.0	scaffold24744_103.8
Group23083:	C616932_30.0
Group15015:	C616964_70.0	C680516_50.0	C602210_40.0	scaffold12610_57.6	C652986_30.0
Group14474:	C617010_68.0	C626216_49.0	C620368_60.0	C702658_39.0	scaffold7285_45.0
Group20231:	C617056_40.0	scaffold8480_70.0	scaffold8057_59.4
Group13412:	C617078_90.0	C718566_70.0	C604154_40.0	scaffold8992_69.7	scaffold5498_49.0
Group23868:	C617190_20.0
Group21730:	C617206_50.0
Group23424:	C617214_30.0
Group21534:	C617226_20.0
Group20902:	C617282_40.0
Group22580:	C617288_30.0
Group17721:	C617322_50.0
Group101:	C617326_46.0
Group19567:	C617352_40.0
Group16112:	C617364_60.0
Group25:	C617462_92.0
Group16966:	C617496_50.0
Group14223:	C617522_80.0	scaffold18707_84.8
Group24643:	C617550_30.0
Group5249:	C617646_84.0	scaffold4786_115.6	scaffold2543_77.6	scaffold9314_78.7
Group20107:	C617662_50.0
Group5:	C617734_111.0
Group1603:	C617770_138.0
Group1845:	C617802_15.0
Group24176:	C617832_50.0	scaffold18001_60.9
Group2699:	C617850_202.0	C722664_141.0
Group880:	C617884_116.0	C678456_107.0
Group20981:	C617900_60.0
Group16543:	C617934_50.0
Group21812:	C618050_50.0
Group25120:	C618124_50.0
Group19657:	C618150_50.0
Group20108:	C618188_50.0
Group11673:	C618210_75.0
Group22245:	C618252_20.0
Group20318:	C618264_40.0
Group5934:	C618328_65.0
Group20764:	C618364_30.0
Group14569:	C618370_70.0
Group17075:	C618372_50.0
Group18024:	C618422_40.0
Group21814:	C618428_29.0	scaffold6060_34.7	scaffold11713_32.7
Group22637:	C618488_20.0
Group22424:	C618490_30.0
Group2960:	C618504_18.0
Group406:	C618556_118.0
Group81:	C618570_169.0	C704198_166.0	C716518_106.0
Group22427:	C618632_20.0
Group1194:	C618646_114.0
Group15133:	C618672_70.0
Group18604:	C618688_50.0
Group21813:	C618704_30.0	scaffold12122_43.3
Group12070:	C618728_204.0
Group9207:	C618812_60.0
Group3498:	C618834_6.0
Group20538:	C618860_30.0
Group23463:	C618894_20.0
Group24177:	C618930_50.0
Group18235:	C618956_50.0
Group25235:	C618962_54.0
Group13650:	C619012_46.0	scaffold4588_90.9
Group22978:	C619060_20.0
Group24966:	C619094_100.0
Group22425:	C619194_20.0
Group85:	C619254_102.0
Group2676:	C619276_28.0	scaffold11504_145.1
Group4221:	C619328_108.0
Group18138:	C619356_50.0
Group17554:	C619424_40.0
Group2350:	C619430_201.0
Group14414:	C619492_170.0
Group8:	C619540_120.0
Group18711:	C619630_40.0
Group573:	C619670_118.0
Group226:	C619712_118.0
Group25229:	C619726_20.0
Group21064:	C619804_40.0
Group17184:	C619922_60.0
Group18139:	C619988_40.0	scaffold2336_37.6
Group22699:	C620026_20.0
Group5008:	C620052_24.0	scaffold15377_95.3
Group22698:	C620102_40.0	scaffold11909_32.0
Group14669:	C620104_70.0	C654484_80.0
Group21682:	C620112_30.0
Group20850:	C620182_30.0
Group18940:	C620214_49.0
Group21065:	C620294_30.0
Group22481:	C620308_20.0
Group21251:	C620344_40.0
Group161:	C620420_117.0
Group767:	C620448_5.0
Group17928:	C620454_50.0
Group16329:	C620456_50.0
Group328:	C620494_118.0
Group24575:	C620520_50.0
Group8862:	C620522_236.0
Group15525:	C620530_70.0
Group7298:	C620556_150.0
Group19142:	C620580_40.0
Group21883:	C620596_40.0
Group11161:	C620610_141.0	C701078_92.0	scaffold6956_90.3
Group15685:	C620622_60.0
Group16002:	C620676_60.0	scaffold7155_40.5
Group12696:	C620682_59.0
Group22163:	C620740_20.0
Group18243:	C620784_50.0
Group3958:	C620804_110.0
Group1210:	C620872_118.0
Group577:	C620894_118.0
Group233:	C620952_118.0
Group23817:	C621008_20.0
Group23056:	C621028_20.0
Group4525:	C621088_134.0
Group17294:	C621094_50.0
Group22549:	C621116_30.0
Group16280:	C621118_60.0
Group22345:	C621130_20.0
Group10345:	C621214_90.0	C686364_69.0	scaffold20416_56.9
Group18608:	C621236_50.0
Group17465:	C621248_60.0
Group20923:	C621256_30.0
Group17105:	C621330_50.0
Group6151:	C621360_103.0
Group17840:	C621382_70.0	C610740_40.0
Group10398:	C621388_131.0
Group14344:	C621390_60.0	scaffold15755_63.9
Group18609:	C621400_40.0	C584798_40.0	scaffold10458_40.0
Group28:	C621424_116.0
Group11623:	C621440_110.0
Group25125:	C621504_40.0
Group22:	C621532_107.0	C682332_204.0
Group19040:	C621540_40.0
Group21747:	C621588_32.0
Group264:	C621624_110.0
Group19255:	C621664_40.0
Group19847:	C621724_40.0	scaffold7743_52.4
Group4974:	C621856_104.0
Group14397:	C621878_34.0
Group19846:	C621894_40.0
Group14786:	C621952_70.0	C745115_64.0
Group25237:	C621962_100.0
Group23206:	C621984_20.0
Group21138:	C622042_30.0
Group202:	C622058_118.0
Group22916:	C622124_20.0
Group23953:	C622170_30.0	C694044_38.0
Group20495:	C622172_40.0
Group18518:	C622204_50.0
Group15744:	C622228_70.0	C667060_40.0
Group12503:	C622238_100.0
Group3897:	C622268_164.0
Group19135:	C622272_40.0
Group915:	C622286_118.0
Group6386:	C622332_100.0
Group23242:	C622436_20.0
Group17219:	C622538_60.0
Group15443:	C622558_60.0
Group22020:	C622610_30.0
Group12328:	C622618_110.0
Group13471:	C622656_110.0
Group9266:	C622754_161.0	C680426_107.0	scaffold22021_105.7
Group11124:	C622830_110.0
Group17574:	C622882_60.0
Group5750:	C622888_140.0
Group20590:	C622892_40.0
Group19348:	C622962_40.0
Group743:	C623004_99.0
Group3582:	C623018_225.0
Group41:	C623112_77.0
Group11261:	C623184_120.0
Group1085:	C623240_212.0
Group14134:	C623242_100.0
Group17220:	C623274_50.0
Group16356:	C623296_38.0
Group17949:	C623318_50.0
Group10526:	C623330_130.0
Group18934:	C623370_40.0
Group18726:	C623476_40.0
Group17388:	C623480_38.0
Group15745:	C623542_60.0
Group21611:	C623568_30.0
Group15127:	C623636_66.0
Group4155:	C623664_30.0	scaffold7137_45.5
Group21684:	C623682_30.0
Group205:	C623686_117.0
Group20044:	C623748_30.0
Group2122:	C623750_38.0
Group14115:	C623754_70.0
Group19611:	C623758_40.0
Group14243:	C623826_70.0
Group22659:	C623888_50.0
Group19242:	C623892_40.0
Group20451:	C623938_40.0
Group20452:	C623998_30.0
Group17328:	C624062_50.0
Group1334:	C624074_73.0	scaffold10455_174.0
Group17497:	C624076_50.0	scaffold10036_50.0
Group1167:	C624126_117.0
Group20043:	C624140_40.0
Group2027:	C624168_3.0	scaffold15554_85.0
Group24455:	C624194_60.0
Group14726:	C624206_70.0	scaffold12278_84.4	C712578_50.0	scaffold12830_73.7	scaffold14766_38.1
Group22286:	C624252_40.0
Group18222:	C624268_40.0
Group8542:	C624282_132.0
Group21271:	C624290_30.0
Group9761:	C624294_115.0
Group11953:	C624312_109.0
Group20665:	C624334_30.0
Group16632:	C624388_60.0	scaffold15286_40.3
Group12850:	C624390_90.0	C607754_54.0
Group8142:	C624448_214.0
Group21877:	C624462_35.0
Group1550:	C624504_226.0	C659610_68.0	C615222_38.0	scaffold6291_52.3
Group19240:	C624510_50.0	scaffold23985_64.2	scaffold13905_56.2
Group22078:	C624546_20.0
Group16180:	C624578_60.0	scaffold1326_66.6
Group10733:	C624584_120.0	C701528_80.0	C717874_70.0	scaffold7392_78.4
Group25055:	C624658_40.0
Group16004:	C624660_70.0
Group16005:	C624666_47.0
Group21477:	C624668_30.0	C629622_20.0
Group12095:	C624796_70.0
Group14862:	C624804_70.0	scaffold13671_82.9	scaffold7708_72.3
Group21478:	C624808_27.0
Group12333:	C624824_93.0
Group7580:	C624864_213.0	C701210_66.0
Group10900:	C624866_19.0
Group19819:	C624910_40.0	C655732_50.0
Group18827:	C624920_120.0	scaffold13438_84.8
Group13766:	C624924_70.0
Group19239:	C624970_50.0
Group21479:	C624972_30.0
Group12176:	C624996_106.0	scaffold20194_54.1	scaffold11798_26.9
Group23284:	C625014_30.0
Group1429:	C625016_223.0
Group15085:	C625110_90.0	C741803_70.0
Group14218:	C625218_80.0
Group1099:	C625240_102.0
Group14094:	C625266_70.0
Group19335:	C625290_50.0	scaffold26280_78.3
Group16574:	C625298_50.0
Group8396:	C625308_50.0	scaffold9876_104.7
Group19129:	C625346_40.0
Group12182:	C625362_100.0
Group4283:	C625424_75.0
Group6573:	C625440_150.0
Group24922:	C625442_40.0
Group16398:	C625482_50.0	C648180_30.0
Group15363:	C625516_60.0
Group23890:	C625534_20.0
Group21946:	C625594_30.0
Group16735:	C625596_60.0	C670868_30.0	scaffold17522_39.3
Group16397:	C625602_30.0
Group22513:	C625620_30.0
Group11:	C625628_105.0
Group2892:	C625640_166.0
Group23634:	C625662_50.0
Group12431:	C625700_68.0	C725204_90.0	C676418_61.0
Group16572:	C625716_60.0
Group19927:	C625736_30.0
Group2478:	C625766_138.0
Group21156:	C625806_30.0
Group19700:	C625816_40.0
Group17602:	C625990_80.0
Group24535:	C625996_30.0
Group13960:	C626016_70.0
Group6204:	C626046_240.0	scaffold21163_153.4	C753189_120.0
Group13180:	C626068_80.0	C649834_30.0
Group16395:	C626086_55.0
Group19336:	C626124_50.0
Group5969:	C626134_125.0
Group18523:	C626152_40.0
Group12249:	C626158_60.0
Group22721:	C626256_20.0
Group21945:	C626272_30.0
Group22877:	C626282_20.0
Group20127:	C626306_30.0
Group24983:	C626342_30.0
Group21545:	C626364_32.0	scaffold185_86.2
Group16110:	C626366_70.0
Group24754:	C626406_50.0
Group22514:	C626458_30.0
Group4502:	C626506_154.0
Group17343:	C626610_12.0
Group19594:	C626622_39.0
Group273:	C626634_118.0
Group25243:	C626642_60.0
Group22925:	C626646_40.0
Group2532:	C626682_18.0
Group9226:	C626698_142.0
Group18259:	C626708_50.0
Group19225:	C626724_50.0
Group16671:	C626748_50.0	scaffold22210_81.9	scaffold21532_42.5
Group4456:	C626762_224.0
Group23358:	C626774_20.0
Group23198:	C626776_20.0
Group21226:	C626792_30.0
Group21809:	C626828_30.0
Group51:	C626876_196.0
Group17701:	C626890_100.0
Group12038:	C626900_100.0
Group11454:	C626908_62.0
Group18618:	C626914_50.0
Group18447:	C626968_60.0
Group18617:	C626988_50.0
Group18824:	C627018_40.0
Group16513:	C627072_50.0	scaffold24043_70.3
Group790:	C627100_114.0
Group14793:	C627116_90.0
Group540:	C627156_118.0
Group18825:	C627158_39.0
Group15188:	C627188_70.0
Group21227:	C627260_30.0
Group11372:	C627272_110.0	scaffold6645_53.0
Group23787:	C627342_70.0
Group18260:	C627370_40.0
Group13741:	C627390_65.0
Group506:	C627400_94.0
Group16054:	C627448_60.0
Group21225:	C627458_40.0
Group18619:	C627464_48.0
Group48:	C627488_118.0	C721600_150.0
Group349:	C627510_121.0
Group18822:	C627608_50.0
Group20406:	C627612_40.0
Group17178:	C627628_50.0
Group19595:	C627634_39.0
Group17878:	C627648_50.0
Group20016:	C627706_45.0
Group17529:	C627718_70.0
Group20014:	C627756_40.0
Group13550:	C627770_27.0
Group21032:	C627776_46.0
Group14416:	C627812_80.0	C733996_50.0
Group10620:	C627866_90.0	C645258_30.0
Group19680:	C627892_30.0
Group15713:	C627942_60.0	C643818_40.0
Group1487:	C628016_49.0
Group22275:	C628034_30.0
Group1543:	C628116_78.0	scaffold26650_232.1	scaffold27227_227.9
Group714:	C628134_188.0
Group800:	C628192_39.0
Group18117:	C628218_50.0
Group10830:	C628268_61.0	C663770_36.0
Group16454:	C628344_60.0
Group11539:	C628352_166.0
Group10621:	C628440_120.0	C704992_62.0	scaffold23545_87.5
Group1479:	C628456_240.0
Group11538:	C628464_136.0	scaffold8197_95.4
Group15163:	C628496_60.0
Group295:	C628514_199.0
Group21871:	C628566_30.0
Group9:	C628608_183.0
Group582:	C628610_215.0
Group19118:	C628630_40.0
Group19513:	C628688_40.0
Group22801:	C628710_20.0
Group2567:	C628744_28.0	C733114_98.0	scaffold23651_132.0
Group22802:	C628784_30.0
Group23943:	C628828_20.0
Group18926:	C628890_60.0
Group21108:	C628894_40.0
Group30:	C628908_117.0
Group22277:	C628998_30.0
Group22953:	C629088_70.0
Group19894:	C629108_40.0
Group16008:	C629178_60.0	C719602_60.0
Group6529:	C629208_80.0
Group13433:	C629222_90.0
Group3726:	C629230_0.0
Group20102:	C629234_42.0	scaffold15643_45.9	scaffold7272_35.9
Group21732:	C629372_40.0	C683632_40.0
Group20588:	C629386_30.0	C662402_30.0
Group19576:	C629420_40.0
Group18819:	C629488_40.0
Group9821:	C629536_112.0	scaffold6108_78.3
Group2296:	C629574_78.0
Group837:	C629586_162.0
Group3145:	C629614_38.0
Group21733:	C629644_40.0
Group1501:	C629652_146.0
Group17035:	C629672_60.0
Group17553:	C629682_60.0
Group21748:	C629706_20.0
Group1067:	C629714_125.0	scaffold19169_154.6
Group21941:	C629744_30.0
Group8332:	C629748_170.0
Group17725:	C629808_50.0
Group15664:	C629820_60.0	C718580_52.0
Group15:	C629824_87.0
Group24865:	C629844_60.0
Group19575:	C629920_50.0
Group17724:	C629926_41.0
Group22133:	C629940_30.0
Group25246:	C629968_60.0
Group22986:	C630000_30.0
Group4252:	C630140_181.0
Group11833:	C630186_110.0
Group8758:	C630222_156.0	C634106_130.0
Group22486:	C630292_20.0
Group16104:	C630296_100.0
Group688:	C630302_198.0	scaffold17105_111.8
Group14604:	C630340_80.0
Group632:	C630398_118.0	scaffold11353_26.7
Group19979:	C630400_120.0
Group663:	C630476_108.0
Group19415:	C630490_40.0
Group16386:	C630508_60.0
Group23274:	C630530_30.0
Group12844:	C630542_80.0
Group21175:	C630606_30.0	scaffold16066_43.5
Group6402:	C630648_60.0
Group21357:	C630684_30.0
Group20587:	C630724_30.0
Group12682:	C630742_100.0
Group7969:	C630794_200.0
Group19863:	C630806_40.0
Group18189:	C630808_40.0
Group21231:	C630870_40.0
Group7216:	C630934_240.0
Group3527:	C631032_8.0	scaffold19630_185.4
Group18922:	C631122_50.0
Group22360:	C631130_30.0
Group16057:	C631164_80.0	scaffold13844_80.9
Group20268:	C631188_50.0	scaffold7279_23.7
Group20862:	C631190_59.0
Group19502:	C631256_40.0	scaffold22608_63.4
Group24426:	C631298_50.0
Group24998:	C631312_70.0
Group24935:	C631316_118.0	scaffold25044_133.7
Group1628:	C631322_88.0
Group17469:	C631324_50.0	scaffold21901_56.2
Group20659:	C631344_50.0
Group16223:	C631378_60.0
Group24770:	C631396_52.0
Group12771:	C631424_156.0
Group11145:	C631436_81.0	scaffold18165_40.0
Group21060:	C631492_40.0
Group20660:	C631530_36.0
Group21433:	C631566_30.0
Group12053:	C631598_82.0
Group20458:	C631650_40.0	scaffold13875_56.9	C632362_20.0
Group12930:	C631662_68.0
Group24771:	C631686_30.0
Group2579:	C631692_200.0	scaffold12445_152.3
Group22882:	C631744_20.0
Group8958:	C631766_137.0
Group20269:	C631790_36.0
Group23726:	C631822_20.0
Group24229:	C631876_106.0
Group2430:	C631882_108.0	C632654_37.0
Group2999:	C631906_246.0
Group21808:	C631926_30.0
Group14353:	C631934_70.0
Group19501:	C632010_30.0
Group20743:	C632058_30.0	scaffold10503_30.4
Group20148:	C632062_35.0
Group4392:	C632066_214.0
Group16311:	C632096_60.0	scaffold12887_30.0
Group14229:	C632100_140.0
Group19400:	C632102_50.0	C684904_30.0
Group15878:	C632116_58.0
Group24006:	C632148_40.0
Group1314:	C632202_101.0
Group13157:	C632248_90.0
Group20742:	C632258_27.0
Group21306:	C632284_30.0
Group16905:	C632394_100.0
Group4278:	C632478_184.0
Group18814:	C632484_50.0
Group787:	C632494_216.0
Group17074:	C632502_50.0
Group119:	C632576_116.0
Group1080:	C632618_123.0	C673552_42.0
Group3820:	C632630_214.0	C686176_74.0
Group15573:	C632676_60.0
Group256:	C632684_83.0
Group2614:	C632736_113.0
Group24818:	C632752_40.0
Group22929:	C632798_60.0
Group18815:	C632806_40.0
Group19739:	C632888_40.0
Group10673:	C632900_80.0
Group17399:	C632918_50.0
Group196:	C632926_116.0	C659178_117.0	C700190_58.0
Group17748:	C632970_50.0
Group22414:	C632974_20.0
Group13399:	C632978_65.0
Group19399:	C632992_103.0	scaffold22270_98.2
Group12282:	C633002_100.0	scaffold12596_52.9
Group16906:	C633068_60.0	C652882_50.0	scaffold24513_38.2	C648142_20.0
Group16755:	C633118_50.0	scaffold10277_71.6
Group22605:	C633212_40.0
Group22606:	C633328_30.0
Group13687:	C633330_80.0	scaffold25698_80.0
Group15309:	C633358_90.0	scaffold508_54.6	scaffold611_52.3
Group22607:	C633360_20.0
Group16843:	C633388_30.0	scaffold5736_65.6
Group21369:	C633394_30.0
Group20230:	C633410_40.0
Group12675:	C633470_100.0	scaffold25421_108.5	C668760_80.0	C688340_70.0
Group15682:	C633490_70.0
Group9054:	C633658_170.0
Group20823:	C633666_22.0
Group20234:	C633748_40.0
Group22817:	C633792_16.0
Group21367:	C633846_30.0
Group2867:	C633884_35.0
Group12132:	C633948_89.0
Group20617:	C633964_40.0
Group6765:	C633972_190.0
Group2213:	C633980_27.0
Group1299:	C634062_16.0
Group19481:	C634072_40.0
Group19296:	C634088_40.0	C648218_40.0
Group15683:	C634116_60.0
Group20618:	C634124_24.0
Group3447:	C634142_104.0
Group24656:	C634248_20.0
Group21001:	C634334_80.0
Group8933:	C634346_121.0
Group6152:	C634432_56.0	C745337_190.0
Group3545:	C634450_49.0	C691128_153.0	C679466_14.0	scaffold22773_108.8
Group5396:	C634470_110.0
Group13224:	C634514_90.0
Group21753:	C634524_20.0
Group18460:	C634614_50.0
Group362:	C634638_118.0
Group3371:	C634740_180.0
Group20122:	C634770_30.0
Group12004:	C634828_131.0
Group19197:	C634862_30.0
Group164:	C634866_116.0
Group21805:	C634900_20.0
Group15261:	C634928_30.0
Group24781:	C634960_40.0
Group1829:	C634964_107.0
Group4771:	C635002_254.0
Group24593:	C635020_30.0
Group15628:	C635026_80.0
Group17933:	C635028_53.0
Group16059:	C635058_48.0
Group15495:	C635136_90.0	C669368_30.0
Group16789:	C635158_50.0	scaffold9475_62.6
Group20701:	C635202_30.0
Group14979:	C635212_70.0	scaffold16295_43.0
Group1197:	C635226_104.0	scaffold10340_72.7	scaffold24670_178.7
Group22344:	C635250_20.0
Group21985:	C635264_50.0
Group18622:	C635306_39.0
Group19723:	C635330_40.0
Group2145:	C635366_108.0
Group3303:	C635404_3.0	C707118_51.0
Group22990:	C635436_20.0
Group18623:	C635508_40.0
Group17272:	C635516_50.0
Group17425:	C635524_50.0
Group342:	C635526_177.0	scaffold1775_171.3
Group22342:	C635554_30.0
Group1263:	C635634_254.0
Group6567:	C635648_183.0	C764393_19.0
Group20702:	C635664_30.0
Group20500:	C635724_60.0
Group13669:	C635732_80.0
Group17767:	C635772_50.0	scaffold8499_40.0
Group393:	C635798_115.0
Group18812:	C635810_40.0	scaffold24970_56.2
Group19007:	C635868_40.0
Group1509:	C635920_48.0
Group17853:	C635940_40.0
Group11536:	C635946_120.0
Group16733:	C635950_50.0
Group7871:	C635966_91.0
Group16879:	C635988_50.0
Group23029:	C636014_90.0
Group18913:	C636018_36.0
Group17356:	C636062_50.0
Group17687:	C636070_50.0
Group23704:	C636122_88.0	scaffold21243_48.8
Group1856:	C636174_71.0	scaffold19546_63.8
Group15459:	C636274_70.0
Group22239:	C636302_20.0
Group373:	C636350_152.0
Group1184:	C636368_135.0
Group2902:	C636400_107.0
Group5284:	C636418_53.0	C607752_70.0
Group24:	C636444_116.0
Group22389:	C636458_30.0
Group12008:	C636470_199.0
Group21148:	C636474_30.0
Group22237:	C636478_160.0
Group6165:	C636494_224.0
Group13212:	C636510_90.0	scaffold7208_111.3	scaffold19501_27.4
Group19459:	C636550_50.0
Group7514:	C636556_240.0	C705842_230.0	scaffold24836_104.4
Group20583:	C636588_30.0
Group20582:	C636600_40.0
Group15887:	C636616_40.0
Group23300:	C636624_20.0
Group22055:	C636668_30.0
Group17686:	C636684_70.0
Group519:	C636692_117.0
Group24189:	C636718_40.0
Group20771:	C636736_40.0
Group19097:	C636904_40.0
Group19285:	C636926_50.0	C619298_50.0
Group3454:	C636964_176.0
Group17535:	C636984_50.0
Group25252:	C636986_80.0
Group2259:	C637014_154.0
Group16583:	C637034_60.0
Group12923:	C637060_68.0
Group22894:	C637086_50.0	scaffold19231_49.5	scaffold2733_62.0	scaffold19775_44.7
Group21688:	C637200_40.0
Group22054:	C637210_40.0
Group24882:	C637288_30.0
Group12015:	C637326_120.0	C627186_130.0	scaffold7857_122.1	scaffold2863_83.2
Group9013:	C637384_180.0
Group1385:	C637402_98.0
Group6346:	C637440_69.0
Group1287:	C637530_42.0
Group121:	C637540_118.0	C670602_198.0
Group106:	C637628_118.0
Group19899:	C637638_40.0
Group107:	C637648_118.0	C663460_127.0	scaffold15927_136.4	scaffold10565_118.8	scaffold11656_133.5	scaffold21597_77.3	scaffold3395_54.3
Group20094:	C637666_42.0
Group10944:	C637670_120.0	scaffold22446_127.9
Group18464:	C637700_40.0
Group1868:	C637708_78.0
Group19701:	C637718_40.0	C634300_30.0
Group16371:	C637796_73.0
Group12148:	C637818_89.0	scaffold19971_95.8
Group12016:	C637862_110.0	scaffold24548_85.3
Group21028:	C637872_28.0	scaffold1330_27.8
Group16123:	C637916_60.0
Group15970:	C637918_70.0
Group20:	C637938_82.0
Group65:	C637962_118.0
Group16261:	C637992_60.0
Group19900:	C638006_40.0
Group25254:	C638042_30.0	scaffold24481_44.2
Group12292:	C638066_77.0	scaffold7396_148.1	C652016_50.0	scaffold16520_70.4
Group15419:	C638216_70.0
Group173:	C638220_118.0
Group17622:	C638248_60.0
Group9416:	C638282_160.0
Group25253:	C638384_46.0
Group18808:	C638404_50.0
Group21029:	C638410_40.0
Group23334:	C638430_30.0
Group17134:	C638452_50.0
Group18624:	C638474_60.0
Group21382:	C638490_91.0
Group7329:	C638512_51.0
Group10683:	C638514_170.0
Group9915:	C638530_139.0	C663444_92.0	scaffold12869_100.0
Group13288:	C638560_90.0	C685078_60.0
Group24615:	C638640_30.0
Group12025:	C638664_140.0
Group20729:	C638686_30.0
Group18716:	C638752_40.0
Group13638:	C638824_80.0
Group18727:	C638916_40.0
Group15516:	C638940_60.0
Group18908:	C638950_50.0
Group9258:	C638954_166.0
Group24548:	C638960_80.0
Group2799:	C638988_43.0
Group21103:	C639080_30.0
Group19446:	C639172_40.0
Group21104:	C639190_30.0
Group6906:	C639250_239.0
Group20730:	C639278_30.0
Group20349:	C639290_42.0
Group332:	C639466_118.0
Group25255:	C639472_40.0
Group846:	C639482_118.0
Group22490:	C639488_48.0
Group952:	C639492_114.0
Group16769:	C639506_50.0
Group18224:	C639544_49.0
Group18225:	C639556_50.0	scaffold12529_82.1	scaffold8338_64.3	C629370_20.0
Group17233:	C639622_63.0
Group21159:	C639638_40.0
Group17966:	C639676_60.0
Group16302:	C639706_80.0
Group22554:	C639778_30.0
Group20988:	C639786_40.0
Group11500:	C639874_93.0
Group518:	C639944_179.0
Group20987:	C640022_20.0
Group5697:	C640028_8.0	scaffold20396_145.6	scaffold12547_155.8
Group905:	C640058_140.0	C741497_138.0
Group5821:	C640060_155.0
Group14530:	C640066_79.0	C589784_60.0
Group16714:	C640068_60.0
Group22863:	C640080_20.0
Group16851:	C640098_30.0
Group274:	C640144_103.0
Group20246:	C640202_43.0
Group19170:	C640210_40.0
Group4564:	C640236_124.0
Group14531:	C640270_80.0
Group20420:	C640306_50.0
Group18625:	C640342_40.0
Group16169:	C640352_90.0
Group4661:	C640364_225.0
Group3238:	C640382_174.0
Group11120:	C640392_120.0
Group23662:	C640452_20.0
Group4396:	C640550_134.0
Group16715:	C640614_50.0
Group22048:	C640656_30.0
Group23898:	C640664_40.0
Group5408:	C640690_114.0	scaffold5928_130.9	scaffold19807_118.7	C755937_164.0	C734848_167.0	scaffold16681_133.1	scaffold4374_125.0
Group6283:	C640732_197.0
Group20068:	C640740_50.0
Group18468:	C640782_50.0	scaffold11420_70.3
Group18299:	C640828_40.0	scaffold20932_65.7
Group19874:	C640884_40.0	C654360_20.0	scaffold10561_30.0
Group19873:	C640896_40.0
Group17407:	C640960_54.0
Group18728:	C640966_40.0
Group20288:	C641068_28.0
Group13534:	C641076_80.0
Group21573:	C641126_50.0	scaffold18434_145.5
Group13700:	C641158_119.0
Group16804:	C641172_50.0
Group2488:	C641184_45.0	C728810_28.0	scaffold22950_70.4
Group23033:	C641202_40.0
Group18540:	C641230_47.0	scaffold11345_71.8
Group22603:	C641324_20.0
Group24433:	C641344_40.0
Group9793:	C641438_130.0
Group515:	C641446_110.0	scaffold25522_208.6
Group8048:	C641492_220.0	scaffold4970_135.7	scaffold13778_53.9
Group11701:	C641510_90.0	C599490_50.0	C591840_50.0
Group22770:	C641530_74.0
Group16653:	C641536_50.0
Group22279:	C641548_40.0
Group18701:	C641558_40.0
Group84:	C641602_118.0
Group21057:	C641612_30.0
Group16257:	C641660_60.0
Group11836:	C641662_100.0
Group17263:	C641668_50.0
Group19584:	C641680_80.0
Group14092:	C641714_80.0	C736050_80.0	scaffold26343_88.4	scaffold17679_88.3
Group23034:	C641734_30.0
Group24434:	C641758_40.0	scaffold11605_42.2
Group17889:	C641788_50.0
Group1805:	C641852_224.0
Group21058:	C641894_30.0
Group25149:	C641898_20.0
Group18698:	C641922_60.0	scaffold16159_102.5
Group3014:	C641968_254.0
Group15852:	C642010_69.0
Group596:	C642054_118.0
Group19264:	C642090_40.0
Group14509:	C642092_80.0
Group13191:	C642114_109.0
Group16803:	C642120_58.0
Group5431:	C642158_74.0
Group19664:	C642170_60.0
Group1038:	C642306_118.0
Group13523:	C642330_80.0	scaffold20569_115.8	scaffold3017_64.5
Group18990:	C642446_50.0
Group21462:	C642488_30.0
Group20041:	C642506_40.0
Group22156:	C642532_20.0
Group14066:	C642558_80.0	C609316_40.0	scaffold9918_63.6	scaffold24866_54.4
Group7950:	C642566_183.0
Group17809:	C642580_40.0
Group16063:	C642620_70.0
Group7520:	C642622_196.0	C753775_201.0
Group14183:	C642626_70.0
Group17038:	C642678_33.0
Group1677:	C642704_102.0
Group15529:	C642726_100.0
Group16214:	C642766_80.0
Group18154:	C642768_39.0
Group17037:	C642854_50.0
Group5933:	C642900_215.0
Group1035:	C642958_87.0
Group21802:	C642962_30.0
Group21460:	C642986_40.0
Group18306:	C643014_50.0
Group16216:	C643098_50.0
Group24961:	C643168_40.0
Group13189:	C643190_80.0
Group21461:	C643194_30.0
Group24904:	C643214_39.0
Group1430:	C643298_156.0
Group17501:	C643302_50.0
Group19665:	C643316_30.0
Group21118:	C643322_40.0
Group10215:	C643342_130.0	C751153_94.0
Group17655:	C643356_45.0
Group19935:	C643484_60.0	scaffold22800_65.9
Group18901:	C643500_40.0
Group20463:	C643514_80.0
Group12106:	C643518_110.0
Group21853:	C643524_40.0
Group20465:	C643528_40.0
Group22354:	C643546_70.0
Group20291:	C643552_40.0	scaffold15133_57.0
Group23491:	C643630_50.0
Group18900:	C643706_50.0
Group678:	C643734_63.0	C627900_186.0	C609284_183.0	C586242_122.0	C615360_8.0
Group20115:	C643748_70.0
Group21180:	C643846_30.0
Group24805:	C643892_20.0
Group15374:	C643906_60.0
Group559:	C643916_2.0
Group21512:	C643964_30.0
Group11535:	C643966_246.0
Group552:	C643990_120.0
Group23730:	C644012_30.0
Group2387:	C644016_19.0	C592554_154.0	C696402_37.0
Group8967:	C644028_70.0
Group15902:	C644042_54.0
Group24804:	C644044_30.0	scaffold8258_56.7
Group19572:	C644054_40.0
Group14905:	C644060_77.0	scaffold16131_62.0	scaffold20260_49.2
Group16828:	C644136_60.0
Group21342:	C644148_50.0
Group2542:	C644154_173.0	C680190_243.0
Group21511:	C644158_38.0
Group13420:	C644164_90.0
Group17753:	C644176_50.0	C639880_39.0	C606592_20.0	scaffold18808_40.0
Group2919:	C644196_120.0	scaffold19924_124.0	scaffold21816_170.2	C690996_214.0	scaffold15498_63.7	scaffold11973_101.1
Group23626:	C644250_50.0	scaffold5923_51.5
Group20837:	C644254_30.0
Group7920:	C644312_168.0
Group20464:	C644342_40.0	scaffold20968_58.0
Group20116:	C644448_50.0	scaffold10788_47.3
Group20467:	C644468_30.0
Group11587:	C644498_94.0
Group22834:	C644500_40.0	C630964_30.0
Group21181:	C644538_30.0
Group20177:	C644564_47.0
Group11545:	C644584_110.0	scaffold3633_72.2	scaffold5937_54.5
Group8873:	C644610_134.0
Group17367:	C644634_50.0
Group4680:	C644686_125.0
Group24298:	C644692_40.0
Group21401:	C644706_30.0
Group4706:	C644716_94.0	scaffold23163_127.3
Group14253:	C644720_80.0
Group10:	C644760_89.0
Group14026:	C644764_90.0
Group22874:	C644808_60.0
Group18983:	C644838_50.0
Group17830:	C644892_79.0
Group18803:	C644924_40.0
Group1070:	C644926_87.0	scaffold26673_90.1
Group15857:	C644976_70.0
Group21077:	C644984_30.0
Group1239:	C644986_82.0	scaffold24771_204.3
Group18168:	C645008_31.0	C633966_30.0
Group7322:	C645010_168.0
Group19643:	C645012_40.0
Group22267:	C645014_30.0
Group17829:	C645058_80.0
Group18804:	C645086_40.0
Group395:	C645088_137.0	scaffold21823_138.7	scaffold15096_107.8
Group14448:	C645134_80.0
Group15721:	C645166_70.0
Group16499:	C645170_50.0
Group10115:	C645182_111.0
Group1245:	C645242_110.0
Group17831:	C645282_60.0
Group24589:	C645316_100.0
Group17832:	C645360_48.0
Group452:	C645362_154.0
Group22266:	C645374_20.0
Group19822:	C645402_40.0
Group23002:	C645468_60.0
Group15108:	C645478_70.0
Group21749:	C645486_30.0
Group23123:	C645496_20.0
Group12904:	C645516_80.0
Group345:	C645528_108.0
Group13495:	C645666_90.0	scaffold5358_77.3	scaffold16244_60.0
Group20723:	C645676_40.0
Group17536:	C645686_50.0
Group24299:	C645694_30.0
Group4589:	C645698_250.0
Group15676:	C645712_50.0
Group21969:	C645732_30.0
Group7068:	C645748_14.0
Group4644:	C645782_164.0
Group12762:	C645784_30.0
Group764:	C645824_241.0
Group17919:	C645844_39.0
Group15810:	C645846_70.0
Group18088:	C645874_50.0
Group18244:	C645886_48.0	scaffold21441_60.8	scaffold7797_70.6
Group21135:	C645912_40.0	C601264_40.0
Group18089:	C645918_52.0
Group23893:	C645934_30.0
Group18090:	C645958_40.0
Group18245:	C646048_50.0
Group24661:	C646146_63.0
Group18086:	C646160_60.0
Group6833:	C646164_240.0	C695942_94.0
Group894:	C646222_12.0
Group20264:	C646270_40.0	C596862_30.0
Group22628:	C646308_20.0
Group941:	C646330_108.0
Group17446:	C646338_50.0
Group6768:	C646360_44.0
Group18087:	C646396_50.0	scaffold4864_60.0	scaffold8669_35.2
Group10651:	C646408_126.0
Group25154:	C646444_60.0
Group16862:	C646488_50.0	scaffold9075_76.4
Group13240:	C646506_70.0	scaffold1612_59.1
Group7626:	C646510_249.0
Group17164:	C646546_50.0	scaffold24398_68.1
Group19071:	C646570_40.0	scaffold2690_40.0
Group21289:	C646668_30.0
Group15308:	C646684_50.0
Group20426:	C646726_60.0
Group14125:	C646728_80.0
Group20679:	C646754_40.0
Group20501:	C646790_36.0
Group12972:	C646800_54.0
Group18479:	C646818_50.0
Group18012:	C646844_90.0
Group22674:	C646860_39.0
Group18013:	C646868_50.0	C634838_17.0
Group12492:	C646966_90.0	scaffold21850_201.0	scaffold25516_127.1
Group17098:	C647032_50.0	scaffold19767_71.3
Group14298:	C647052_80.0
Group14647:	C647062_76.0
Group11254:	C647066_116.0	scaffold4300_30.0
Group11428:	C647082_80.0	C653034_46.0
Group8634:	C647104_119.0	scaffold17304_68.4
Group1105:	C647108_234.0
Group20331:	C647130_30.0
Group3250:	C647132_204.0
Group1539:	C647134_198.0
Group19488:	C647190_40.0
Group24600:	C647208_50.0
Group17551:	C647244_50.0
Group15910:	C647264_60.0	C676106_50.0	C695224_40.0
Group19983:	C647282_50.0
Group7278:	C647284_14.0
Group22810:	C647308_20.0
Group20682:	C647372_30.0
Group18976:	C647444_50.0
Group21025:	C647454_30.0
Group17392:	C647506_50.0	C654958_50.0
Group12900:	C647516_90.0
Group16391:	C647542_60.0
Group18975:	C647544_50.0
Group10755:	C647550_130.0	C670788_90.0
Group23449:	C647674_40.0
Group20681:	C647688_30.0
Group15278:	C647692_70.0
Group171:	C647706_118.0
Group6:	C647732_89.0
Group20330:	C647784_30.0
Group13407:	C647786_123.0
Group17848:	C647794_50.0	C623560_30.0
Group12761:	C647826_97.0	scaffold7938_66.4
Group22947:	C647828_30.0
Group20680:	C647850_40.0
Group22496:	C647896_30.0
Group2550:	C647926_45.0	scaffold1287_174.2
Group21099:	C647948_50.0
Group15591:	C648098_70.0	scaffold19460_35.2
Group631:	C648124_31.0	scaffold9407_196.5	scaffold14943_107.7	C597774_144.0	scaffold23730_52.6	C761117_194.0	scaffold11837_135.0	scaffold4131_78.8	scaffold19541_80.4
Group20573:	C648136_30.0
Group19549:	C648138_40.0
Group235:	C648154_118.0
Group25033:	C648174_70.0	scaffold4516_75.4
Group20751:	C648182_39.0
Group25260:	C648196_30.0
Group16253:	C648200_50.0
Group20388:	C648208_30.0	scaffold13087_20.0
Group18723:	C648232_30.0	C593782_30.0
Group19404:	C648234_50.0	C613548_30.0
Group2200:	C648302_98.0
Group19884:	C648332_40.0	C643824_40.0
Group19016:	C648362_32.0
Group22384:	C648386_30.0
Group23936:	C648406_30.0
Group3144:	C648414_59.0	C644038_36.0
Group15477:	C648450_60.0
Group12405:	C648456_97.0	scaffold4574_53.7
Group14283:	C648488_80.0
Group20574:	C648506_29.0
Group20917:	C648514_30.0
Group14284:	C648522_70.0
Group853:	C648612_118.0
Group18407:	C648626_50.0
Group19229:	C648672_40.0	scaffold10216_78.5
Group11437:	C648688_73.0
Group127:	C648712_118.0
Group18408:	C648736_40.0	scaffold4763_40.0
Group23935:	C648754_50.0	C679320_40.0
Group19550:	C648768_40.0	scaffold13651_53.1
Group21240:	C648788_30.0	C584816_20.0
Group217:	C648794_60.0	scaffold20935_165.5
Group16894:	C648804_50.0	C656798_40.0
Group23707:	C648812_20.0
Group11314:	C648826_100.0
Group4464:	C648950_75.0
Group19232:	C648956_40.0
Group19067:	C648998_40.0
Group17934:	C649008_50.0
Group22880:	C649016_40.0	scaffold6954_55.7
Group19959:	C649022_40.0
Group20827:	C649056_30.0
Group20826:	C649062_75.0
Group24822:	C649064_20.0
Group21307:	C649080_30.0	scaffold8736_30.0
Group13097:	C649228_125.0	C703540_72.0
Group7940:	C649234_89.0
Group18485:	C649266_50.0
Group12685:	C649270_100.0	scaffold21406_45.6
Group7636:	C649328_190.0
Group18328:	C649334_60.0	C625176_40.0	scaffold7817_44.6
Group16712:	C649344_50.0
Group19138:	C649384_50.0
Group15822:	C649460_60.0	scaffold19825_37.7
Group18798:	C649494_40.0
Group462:	C649520_118.0
Group19608:	C649544_80.0
Group21797:	C649546_30.0
Group19958:	C649562_40.0
Group23374:	C649588_80.0	scaffold8477_39.2
Group22130:	C649738_40.0
Group18023:	C649770_60.0
Group22602:	C649798_30.0
Group14982:	C649930_70.0
Group1183:	C649998_148.0
Group18330:	C650028_40.0
Group21640:	C650040_30.0
Group627:	C650078_118.0	scaffold21580_127.6
Group18416:	C650094_50.0
Group3265:	C650124_4.0	scaffold7903_105.1
Group412:	C650144_161.0	C634552_171.0
Group19060:	C650150_80.0	scaffold20896_75.9
Group23279:	C650200_71.0
Group938:	C650204_108.0
Group6955:	C650286_88.0
Group21364:	C650418_40.0
Group992:	C650438_194.0
Group916:	C650530_110.0
Group23038:	C650556_40.0
Group24975:	C650658_40.0
Group120:	C650694_117.0
Group2462:	C650706_56.0
Group20888:	C650830_30.0
Group16794:	C650932_70.0
Group22644:	C650936_20.0
Group21693:	C650938_19.0
Group3103:	C650996_97.0
Group17502:	C651004_70.0
Group16657:	C651008_60.0	scaffold22909_70.9
Group24926:	C651016_40.0
Group16656:	C651038_70.0
Group10170:	C651116_130.0
Group19683:	C651118_80.0
Group20195:	C651150_40.0
Group609:	C651162_118.0
Group7513:	C651178_52.0
Group18795:	C651250_40.0
Group15907:	C651260_59.0
Group9212:	C651352_114.0
Group4975:	C651372_124.0	C688030_93.0
Group20277:	C651408_40.0
Group16745:	C651418_51.0
Group22235:	C651432_25.0
Group18036:	C651436_50.0
Group179:	C651476_158.0
Group21113:	C651486_39.0
Group16251:	C651492_59.0
Group13219:	C651502_4.0
Group20610:	C651586_30.0
Group21254:	C651594_50.0
Group20112:	C651630_30.0
Group20279:	C651678_30.0	C649106_30.0
Group15610:	C651726_70.0	scaffold3221_83.8	scaffold12990_67.9
Group17429:	C651728_50.0
Group4422:	C651750_114.0	C738659_83.0
Group17305:	C651790_60.0	C620008_40.0
Group21905:	C651798_40.0
Group10388:	C651830_126.0
Group6714:	C651840_69.0	C701270_120.0
Group9648:	C651868_158.0	C734952_138.0	C728462_70.0
Group15870:	C651884_60.0	scaffold10478_73.8
Group12331:	C651968_120.0
Group888:	C651978_225.0	scaffold15793_98.7
Group1103:	C652000_67.0
Group25264:	C652056_40.0
Group23307:	C652074_40.0
Group21253:	C652076_64.0
Group17877:	C652090_70.0
Group14324:	C652180_80.0	C723888_60.0	C706680_50.0
Group13442:	C652194_90.0
Group20429:	C652206_40.0	scaffold14690_46.0
Group17097:	C652242_60.0
Group16564:	C652254_60.0
Group20846:	C652276_40.0
Group17665:	C652296_50.0
Group6030:	C652318_64.0
Group19527:	C652344_40.0	scaffold16479_43.5
Group14816:	C652390_51.0
Group14703:	C652432_50.0
Group18550:	C652448_50.0	C607014_30.0
Group18419:	C652458_50.0
Group11899:	C652512_77.0
Group1515:	C652526_34.0
Group7088:	C652534_240.0	C706964_153.0	scaffold9284_39.6
Group14011:	C652578_80.0	C666296_60.0	scaffold9815_56.6
Group18270:	C652586_50.0
Group22583:	C652588_20.0
Group600:	C652600_118.0	scaffold19930_60.2	scaffold12525_182.7
Group21480:	C652634_30.0
Group193:	C652684_103.0
Group14226:	C652692_80.0
Group3751:	C652694_4.0
Group12471:	C652836_100.0	scaffold9091_87.8
Group2202:	C652842_43.0	scaffold24411_114.6
Group8748:	C652892_57.0	C603968_30.0
Group10868:	C652926_120.0
Group15349:	C652950_60.0
Group21958:	C652990_40.0
Group20502:	C653028_30.0
Group14010:	C653046_70.0
Group9278:	C653078_140.0	C668436_67.0	C735980_80.0	scaffold14689_74.6
Group17963:	C653092_50.0	scaffold15551_83.5
Group16417:	C653094_50.0
Group5224:	C653120_10.0
Group24219:	C653234_20.0
Group22772:	C653284_80.0
Group6828:	C653320_9.0
Group2581:	C653336_47.0
Group9814:	C653360_150.0
Group19920:	C653386_37.0
Group323:	C653392_107.0
Group2963:	C653396_8.0	scaffold25345_215.5
Group7970:	C653416_190.0	C700424_231.0
Group15314:	C653422_70.0
Group18966:	C653432_40.0
Group14110:	C653466_70.0
Group361:	C653480_122.0
Group15307:	C653484_64.0	scaffold27107_124.8	scaffold2094_117.9
Group12:	C653526_99.0
Group3502:	C653532_52.0	scaffold18197_135.0
Group17454:	C653534_69.0	scaffold3268_88.3
Group1468:	C653544_103.0
Group456:	C653590_87.0	scaffold19829_161.3
Group8107:	C653608_220.0
Group23489:	C653612_40.0
Group22009:	C653638_60.0
Group21537:	C653654_30.0
Group20572:	C653682_50.0
Group24640:	C653722_48.0
Group15105:	C653728_56.0
Group23121:	C653732_50.0
Group17185:	C653754_60.0	scaffold19488_69.4
Group5664:	C653758_144.0
Group14289:	C653898_80.0	scaffold8900_60.3	scaffold18561_44.5
Group14567:	C653938_60.0	scaffold20085_142.4
Group9329:	C653960_236.0
Group11961:	C653964_99.0
[truncated: 18,389 more rows]
[truncated: 7 more columns]
