# Supplementary material for: Transcriptome sequencing of rhizome tissue of Sinopodophyllum hexandrum at two temperatures
Source: BMC Genomics. 2014 Oct 7;15(1):871. doi: 10.1186/1471-2164-15-871 (PMC4200142; doi:10.1186/1471-2164-15-871)
Supplement: Supplementary file 6 — Additional file 6: Blast hit of unigenes involved in podophyllotoxin biosynthesis pathway against already submitted coding sequences in GenBank. (XLS 16 KB) [file 12864_2013_6550_MOESM6_ESM.xls]

## Sheet: Sheet1
	Additional file 6: Blast hit of unigenes involved in podophyllotoxin biosynthesis pathway against already submitted coding sequences in GenBank.
Query	Blast HITs	Query description	Target ID	Target description	Coverage	Query lenth	Query start	Query end	Target start	Target end	E-value	Score
C637648_118.0	gb|ADA61114.1| caffeic acid o-methyltransferase [Sinopodophyllum... 91 6e-17	gb|ADA61114.1|	gi|281333636|gb|GU228507.1|	Sinopodophyllum hexandrum caffeic acid o-methyltransferase mRNA, complete cds	100	132	1	132	635	766	9e-74	262
C645698_250.0	gb|AAZ32409.1| S-methyltransferase [Catharanthus roseus] 84 8e-15	gb|AAZ32409.1|	gi|281333636|gb|GU228507.1|	Sinopodophyllum hexandrum caffeic acid o-methyltransferase mRNA, complete cds	100	23	116	138	874	896	1e-08	46.1
C716546_14.0	gb|ACF71492.1| pinoresinol-lariciresinol reductase [Sinopodophyl... 127 8e-28	gb|ACF71492.1|	gi|193299733|gb|EU240218.2|	Sinopodophyllum hexandrum pinoresinol-lariciresinol reductase mRNA, complete cds	100	182	98	279	964	783	3e-103	178
C742813_122.0	gb|ABN14311.1| secoisolariciresinol dehydrogenase [Sinopodophyll... 290 5e-77	gb|ABN14311.1|	gi|284192457|gb|GU324975.1|	Sinopodophyllum hexandrum secoisolariciresinol dehydrogenase mRNA, complete cds	100	20	253	272	319	300	3e-06	361
scaffold15927_136.4	gb|ADA61114.1| caffeic acid o-methyltransferase [Sinopodophyllum... 186 2e-47	gb|ADA61114.1|	gi|281333636|gb|GU228507.1|	Sinopodophyllum hexandrum caffeic acid o-methyltransferase mRNA, complete cds	100	177	448	624	354	178	8e-100	40.1
scaffold18597_132.8	gb|AAG50231.1|AF302495_1 cinnamate 4-hydroxylase [Populus tricho... 654 0.0	gb|AAG50231.1|AF302495_1	gi|543887468|gb|KF170372.1|	Sinopodophyllum hexandrum cinnamate-4-hydroxylase (C4H) mRNA, complete cds	100	1095	1	1095	3	1097	0	186
scaffold21597_77.3	gb|ADA61114.1| caffeic acid o-methyltransferase [Sinopodophyllum... 62 9e-08	gb|ADA61114.1|	gi|281333636|gb|GU228507.1|	Sinopodophyllum hexandrum caffeic acid o-methyltransferase mRNA, complete cds	100	112	103	214	1207	1096	6e-61	272
scaffold160_159.2	gb|ACF71492.1| pinoresinol-lariciresinol reductase [Sinopodophyl... 495 e-138	gb|ACF71492.1|	gi|193299733|gb|EU240218.2|	Sinopodophyllum hexandrum pinoresinol-lariciresinol reductase mRNA, complete cds	99.49	782	210	991	782	1	0	46.1
scaffold14301_102.6	gb|ADB44897.1| hydroxycinnamoyl transferase [Sinopodophyllum hex... 248 2e-88	gb|ADB44897.1|	gi|283854603|gb|GU196273.1|	Sinopodophyllum hexandrum hydroxycinnamoyl transferase mRNA, complete cds	99.17	361	249	609	928	1288	0	692
scaffold26454_79.9	gb|ADB44897.1| hydroxycinnamoyl transferase [Sinopodophyllum hex... 344 2e-96	gb|ADB44897.1|	gi|283854603|gb|GU196273.1|	Sinopodophyllum hexandrum hydroxycinnamoyl transferase mRNA, complete cds	98.84	518	1	518	716	199	0	351
scaffold25127_42.6	gb|ADB82907.1| secoisolariciresinol dehydrogenase [Sinopodophyll... 280 e-124	gb|ADB82907.1|	gi|284192457|gb|GU324975.1|	Sinopodophyllum hexandrum secoisolariciresinol dehydrogenase mRNA, complete cds	98.44	640	560	1199	382	1018	0	1518
scaffold13367_106.4	gb|ABN14311.1| secoisolariciresinol dehydrogenase [Sinopodophyll... 256 e-104	gb|ABN14311.1|	gi|284192457|gb|GU324975.1|	Sinopodophyllum hexandrum secoisolariciresinol dehydrogenase mRNA, complete cds	96.3	27	829	855	450	424	1e-07	2171
scaffold10565_118.8	gb|ADA61114.1| caffeic acid o-methyltransferase [Sinopodophyllum... 80 5e-17	gb|ADA61114.1|	gi|281333636|gb|GU228507.1|	Sinopodophyllum hexandrum caffeic acid o-methyltransferase mRNA, complete cds	93.65	126	1	126	1113	988	2e-50	44.1
scaffold18849_105.5	dbj|BAE94403.1| Caffeic acid 3-O-methyltransferase [Ipomoea nil] 207 4e-85	dbj|BAE94403.1|	gi|281333636|gb|GU228507.1|	Sinopodophyllum hexandrum caffeic acid o-methyltransferase mRNA, complete cds	91.18	34	661	694	796	763	5e-07	222
scaffold11656_133.5	gb|ADA61114.1| caffeic acid o-methyltransferase [Sinopodophyllum... 152 2e-34	gb|ADA61114.1|	gi|281333636|gb|GU228507.1|	Sinopodophyllum hexandrum caffeic acid o-methyltransferase mRNA, complete cds	89.96	229	508	736	1057	829	1e-75	48.1
C663460_127.0	gb|ADA61114.1| caffeic acid o-methyltransferase [Sinopodophyllum... 100 1e-19	gb|ADA61114.1|	gi|281333636|gb|GU228507.1|	Sinopodophyllum hexandrum caffeic acid o-methyltransferase mRNA, complete cds	89.61	154	4	157	725	572	1e-48	1185
scaffold22263_46.4	ref|XP_002530513.1| short chain alcohol dehydrogenase, putative ... 164 6e-67	ref|XP_002530513.1|	gi|284192457|gb|GU324975.1|	Sinopodophyllum hexandrum secoisolariciresinol dehydrogenase mRNA, complete cds	88.64	44	121	164	151	194	1e-08	979
scaffold3395_54.3	gb|ADA61114.1| caffeic acid o-methyltransferase [Sinopodophyllum... 69 3e-10	gb|ADA61114.1|	gi|281333636|gb|GU228507.1|	Sinopodophyllum hexandrum caffeic acid o-methyltransferase mRNA, complete cds	87.76	98	1	98	298	395	3e-24	73.8
scaffold27365_21.9	gb|AAD29842.1|AF064694_1 catechol O-methyltransferase [Thalictru... 629 e-178	gb|AAD29842.1|AF064694_1	gi|281333636|gb|GU228507.1|	Sinopodophyllum hexandrum caffeic acid o-methyltransferase mRNA, complete cds	85.88	85	583	667	796	712	6e-16	99.6
scaffold6996_124.0	sp|P52581.1|IFRH_LUPAL RecName: Full=Isoflavone reductase homolo... 188 2e-79	sp|P52581.1|IFRH_LUPAL	gi|193299733|gb|EU240218.2|	Sinopodophyllum hexandrum pinoresinol-lariciresinol reductase mRNA, complete cds	82.11	95	848	942	581	675	5e-10	54
