# Supplementary material for: Transcriptome sequencing of rhizome tissue of Sinopodophyllum hexandrum at two temperatures
Source: BMC Genomics. 2014 Oct 7;15(1):871. doi: 10.1186/1471-2164-15-871 (PMC4200142; doi:10.1186/1471-2164-15-871)
Supplement: Supplementary file 10 — Additional file 10: Number of contigs in different Functional Catalogue (FunCat) categories at 15°C and 25°C. (XLS 22 KB) [file 12864_2013_6550_MOESM10_ESM.xls]

## Sheet: Sheet1
Additional File 10: Number of contigs in different FunCat categories at 15 °C and 25 °C.
Contig/scaffold	Fragments per kilobase of exon per million fragments mapped (25 °C)	Fragments per kilobase of exon per million fragments mapped (15 °C)	A. thaliana homologus	Funcat category
C668020_117.0	794.682	12.89	AT2G22240	METABOLISM
C725378_220.0	75.5751	2.19309	AT1G78340	METABOLISM
C745513_11.0	305.089	2.15618	AT2G47180	METABOLISM
C760683_231.0	16.8659	304.52	AT5G58520	METABOLISM
C765133_4.0	10.5941	80.2828	AT3G10740	METABOLISM
scaffold10480_24.5	62.3018	1.39624	AT4G39800	METABOLISM
scaffold18384_79.2	64.5044	5.48869	AT1G17180	METABOLISM
scaffold21550_95.3	60.0252	3.46834	AT3G16150	METABOLISM
scaffold25328_144.8	18.7112	0.53129	AT3G30210	CELL CYCLE AND DNA PROCESSING
scaffold2510_120.6	11.1892	0.853571	AT4G21710	TRANSCRIPTION
scaffold25328_144.8	18.7112	0.53129	AT3G30210	TRANSCRIPTION
C760683_231.0	16.8659	304.52	AT5G58520	PROTEIN FATE (folding
scaffold21550_95.3	60.0252	3.46834	AT3G16150	PROTEIN FATE (folding
scaffold26151_115.5	11.3649	0.160971	AT4G32940	PROTEIN FATE (folding
scaffold2510_120.6	11.1892	0.853571	AT4G21710	PROTEIN WITH BINDING FUNCTION OR COFACTOR REQUIREMENT (structural or catalytic)
scaffold25328_144.8	18.7112	0.53129	AT3G30210	PROTEIN WITH BINDING FUNCTION OR COFACTOR REQUIREMENT (structural or catalytic)
scaffold2426_151.3	16.9821	0.621483	AT3G47960	CELLULAR TRANSPORT
scaffold9470_154.8	35.7011	2.41843	AT3G15990	CELLULAR TRANSPORT
C760683_231.0	16.8659	304.52	AT5G58520	CELLULAR COMMUNICATION/SIGNAL TRANSDUCTION MECHANISM
C627488_118.0	3055.09	75.4834	AT3G46230	CELL RESCUE
C668020_117.0	794.682	12.89	AT2G22240	CELL RESCUE
C725378_220.0	75.5751	2.19309	AT1G78340	CELL RESCUE
C745513_11.0	305.089	2.15618	AT2G47180	CELL RESCUE
C751113_177.0	98.1999	2.76405	AT1G53540	CELL RESCUE
scaffold18384_79.2	64.5044	5.48869	AT1G17180	CELL RESCUE
C627488_118.0	3055.09	75.4834	AT3G46230	INTERACTION WITH THE CELLULAR ENVIRONMENT
C668020_117.0	794.682	12.89	AT2G22240	INTERACTION WITH THE CELLULAR ENVIRONMENT
C745513_11.0	305.089	2.15618	AT2G47180	INTERACTION WITH THE CELLULAR ENVIRONMENT
C751113_177.0	98.1999	2.76405	AT1G53540	INTERACTION WITH THE CELLULAR ENVIRONMENT
scaffold25328_144.8	18.7112	0.53129	AT3G30210	INTERACTION WITH THE CELLULAR ENVIRONMENT
scaffold25328_144.8	18.7112	0.53129	AT3G30210	INTERACTION WITH THE ENVIRONMENT (Systemic)SYSTEMIC INTERACTION WITH THE ENVIRONMENT
scaffold26151_115.5	11.3649	0.160971	AT4G32940	CELL FATE
scaffold2510_120.6	11.1892	0.853571	AT4G21710	DEVELOPMENT (Systemic)
scaffold25328_144.8	18.7112	0.53129	AT3G30210	BIOGENESIS OF CELLULAR COMPONENTS
C725378_220.0	75.5751	2.19309	AT1G78340	SUBCELLULAR LOCALIZATION
scaffold18384_79.2	64.5044	5.48869	AT1G17180	SUBCELLULAR LOCALIZATION
scaffold2510_120.6	11.1892	0.853571	AT4G21710	SUBCELLULAR LOCALIZATION
scaffold25328_144.8	18.7112	0.53129	AT3G30210	SUBCELLULAR LOCALIZATION
scaffold26151_115.5	11.3649	0.160971	AT4G32940	SUBCELLULAR LOCALIZATION
C761905_220.0	8.07415	76.864	AT3G21420	UNCLASSIFIED PROTEINS
