# Supplementary material for: Transcriptome sequencing of rhizome tissue of Sinopodophyllum hexandrum at two temperatures
Source: BMC Genomics. 2014 Oct 7;15(1):871. doi: 10.1186/1471-2164-15-871 (PMC4200142; doi:10.1186/1471-2164-15-871)
Supplement: Supplementary file 12 — Additional file 12: Fragments per kilobase of exon per million fragments mapped (FPKM) based expression of transcription factors (TFs) identified in S. hexandrum transcriptome at 15°C and 25°C. (XLS 18 KB) [file 12864_2013_6550_MOESM12_ESM.xls]

## Sheet: Sheet1
Additional File 12: Fragments per kilobase of exon per million fragments mapped (FPKM) based expression of transcription factors (TFs) identified in S. hexandrum transcriptome at 15 °C and 25 °C.
Scaffold/contigs	25°C	15°C	TF	15°C/25°C	25°C/15°C
C726802_106.0:0-334	4.31504	51.1315	ABI3VP1	11.8496	0.084391
C720076_43.0:0-296	0.215926	33.5568	AP2-EREBP	155.409	0.00643464
C750635_246.0:0-652	68.1911	6.90978	AP2-EREBP	0.10133	9.86878
scaffold22735_109.8:0-800	88.4627	8.61252	AP2-EREBP	0.0973576	10.2714
C707994_153.0:0-246	70.9351	5.3799	AP2-EREBP	0.0758426	13.1852
C584902_160.0:0-100	1.00602	252.782	ARF	251.269	0.00397979
scaffold8087_56.0:0-724	12.5259	0.279038	BBR/BPC	0.0222769	44.8896
scaffold19241_52.9:0-524	0.105026	25.6767	bHLH	244.479	0.00409032
C749795_216.0:0-629	2.54806	89.1641	bHLH	34.9929	0.0285772
scaffold25311_78.8:0-817	9.93282	0.487781	bHLH	0.049108	20.3633
scaffold22050_79.7:0-412	1.33444	23.77	bZIP	17.8127	0.0561397
C701198_63.0:0-225	240.034	4.30555	bZIP	0.0179373	55.7499
C727716_250.0:0-340	153.37	2.41175	bZIP	0.015725	63.5928
scaffold16792_63.2:0-651	976.151	7.55112	bZIP	0.00773561	129.272
C710662_120.0:0-256	3.44477	65.4907	C2H2	19.0116	0.0525994
scaffold18384_79.2:0-620	64.5044	5.48869	C2H2	0.0850902	11.7522
scaffold2426_151.3:0-1962	16.9821	0.621483	C2H2	0.0365964	27.3251
C751113_177.0:0-665	98.1999	2.76405	C2H2	0.0281472	35.5275
C736904_74.0:0-419	2.61376	35.1861	C3H	13.4619	0.0742839
C763711_48.0:0-1563	43.3701	4.91324	C3H	0.113286	8.82719
scaffold24247_212.1:0-471	22.7798	1.14746	C3H	0.0503718	19.8524
scaffold6308_167.7:0-530	550.096	12.9669	C3H	0.0235721	42.4231
scaffold26138_178.3:0-3026	22.2588	0.244384	C3H	0.0109792	91.0812
scaffold21471_156.8:0-937	18.7159	1.57344	CCAAT	0.0840697	11.8949
scaffold19719_148.3:0-560	47.8451	2.99292	CSD	0.0625544	15.9861
scaffold12821_116.7:0-1411	9.44048	0.608197	FAR1	0.0644244	15.5221
scaffold23358_145.7:0-1932	321.329	14.0883	FHA	0.0438438	22.8082
C716864_110.0:0-280	0.816193	68.421	G2-like	83.8294	0.011929
C718904_57.0:0-290	0.555238	35.3614	GRAS	63.6869	0.0157018
scaffold25506_55.8:0-568	0.429995	21.5279	GRAS	50.0655	0.0199738
scaffold24182_73.6:0-1289	0.212106	109.501	HB	516.256	0.00193702
C696584_99.0:0-213	2.62846	75.0278	HB	28.5444	0.0350331
scaffold10828_159.4:0-1089	2.63395	56.2316	HB	21.3488	0.0468411
scaffold24858_121.9:0-1897	12.2268	1.13885	HB	0.0931437	10.7361
C704938_77.0:0-236	0.149458	40.622	HMG	271.795	0.00367924
scaffold20518_135.8:0-645	13.9888	167.408	Jumonji	11.9673	0.0835611
scaffold27080_148.2:0-3049	17.7445	0.666853	Jumonji	0.0375808	26.6093
C733028_110.0:0-381	1.85927	61.6468	LOB	33.1565	0.03016
C736466_120.0:0-414	3.7699	50.2099	MADS	13.3186	0.0750828
scaffold4136_133.3:0-1900	0.986266	35.9878	MYB	36.4889	0.0274056
C738693_67.0:0-439	1.6887	30.7344	MYB	18.2	0.0549449
scaffold25328_144.8:0-926	18.7112	0.53129	MYB	0.0283942	35.2184
C627824_221.0:0-124	10.7646	183.87	MYB-related	17.081	0.0585446
C675148_168.0:0-172	805.387	96.1094	NAC	0.119333	8.3799
scaffold14311_208.1:0-467	0.421747	60.7462	Orphans	144.035	0.00694277
C708880_60.0:0-249	0.413923	38.0537	Orphans	91.9342	0.0108773
C739969_61.0:0-455	149.849	8.61297	Orphans	0.0574777	17.3981
C711964_33.0:0-261	62.4843	2.46885	Orphans	0.0395115	25.3091
C752211_85.0:0-699	48.9637	0.435426	PHD	0.00889283	112.45
C690730_205.0:0-200	1385.5	11.8618	PHD	0.00856139	116.804
scaffold20325_69.3:0-732	0.500609	31.8343	SET	63.5911	0.0157255
C663492_139.0:0-157	4.80436	91.2944	SET	19.0024	0.0526249
C712742_67.0:0-264	2.53469	42.7488	SNF2	16.8655	0.0592927
scaffold2536_141.3:0-1840	10.9936	0.204471	SNF2	0.0185991	53.7661
scaffold14537_57.8:0-909	0.984277	12.7952	SRS	12.9996	0.0769255
scaffold4304_47.3:0-774	0.604682	16.4448	Trihelix	27.1958	0.0367704
scaffold3645_96.5:0-454	0.0623444	15.5926	VARL	250.104	0.00399833
scaffold21457_111.1:0-741	0.211625	44.9955	WRKY	212.619	0.00470325
scaffold25851_190.0:0-721	1.45486	237.87	WRKY	163.5	0.0061162
scaffold20049_141.9:0-883	20.0036	343.092	WRKY	17.1515	0.0583039
scaffold26326_28.3:0-681	113.624	6.27814	WRKY	0.0552536	18.0984
C736776_180.0:0-418	27.9396	1.06135	WRKY	0.0379873	26.3246
