# Supplementary material for: Transcriptome sequencing of rhizome tissue of Sinopodophyllum hexandrum at two temperatures
Source: BMC Genomics. 2014 Oct 7;15(1):871. doi: 10.1186/1471-2164-15-871 (PMC4200142; doi:10.1186/1471-2164-15-871)
Supplement: Supplementary file 13 — Additional file 13: Fragments per kilobase of exon per million fragments mapped (FPKM) based expression analysis of cytochrome P450s ( CYPs , Sheet 1), methyltransferases ( MTs , Sheet 2) and uridine diphosphate glycosyltransferases ( UGTs , Sheet 3) in S. hexandrum transcriptome. (XLS 52 KB) [file 12864_2013_6550_MOESM13_ESM.xls]

## Sheet: CYP
Additional File 13: Fragments per kilobase of exon per million fragments mapped (FPKM) based expression analysis of cytochrome P450s (CYPs) in S. hexandrum transcriptome.
FPKM based expression analysis of cytochrome P450s (CYPs)
116 CYPs based on highest bit score and significant E-value.									Two fold and above
scaffold/contigs	25°C	15°C	15°C/25°C	25°C/15°C					25°C	15°C	15°C/25°C	25°C/15°C
scaffold22374_113.2	3.6875	20.2082	5.48019	0.182475			scaffold22374_113.2	CYP-1	3.6875	20.2082	5.48019	0.182475	CYP-1
scaffold21231_74.8	2.60452	11.1273	4.2723	0.234066			scaffold21231_74.8	CYP-2	2.60452	11.1273	4.2723	0.234066	CYP-2
scaffold7480_81.9	41.3764	126.124	3.04821	0.328061			scaffold7480_81.9	CYP-3	41.3764	126.124	3.04821	0.328061	CYP-3
scaffold23096_65.8	0.336675	0.972785	2.88939	0.346094			scaffold23096_65.8	CYP-4	0.336675	0.972785	2.88939	0.346094	CYP-4
C633658_170.0	15.7569	43.7808	2.77852	0.359904			C633658_170.0	CYP-5	15.7569	43.7808	2.77852	0.359904	CYP-5
scaffold622_83.1	71.4259	195.626	2.73887	0.365115			scaffold622_83.1	CYP-6	71.4259	195.626	2.73887	0.365115	CYP-6
scaffold22550_157.2	245.205	589.254	2.40311	0.416128			scaffold22550_157.2	CYP-7	245.205	589.254	2.40311	0.416128	CYP-7
scaffold24443_58.5	55.59	130.062	2.33967	0.427412			scaffold24443_58.5	CYP-8	55.59	130.062	2.33967	0.427412	CYP-8
scaffold8044_85.5	6.31174	14.225	2.25374	0.443708			scaffold8044_85.5	CYP-9	6.31174	14.225	2.25374	0.443708	CYP-9
scaffold14613_62.4	3.20813	6.7508	2.10428	0.475222			scaffold14613_62.4	CYP-10	3.20813	6.7508	2.10428	0.475222	CYP-10
scaffold4571_45.1	1.93048	4.00586	2.07506	0.481914			scaffold4571_45.1	CYP-11	1.93048	4.00586	2.07506	0.481914	CYP-11
scaffold545_158.6	22.5511	46.3907	2.05714	0.486113			scaffold545_158.6	CYP-12	22.5511	46.3907	2.05714	0.486113	CYP-12
C723312_251.0	25.5219	52.2554	2.04747	0.488407			C723312_251.0	CYP-13	25.5219	52.2554	2.04747	0.488407	CYP-13
scaffold621_127.4	20.7699	42.4642	2.04451	0.489116			scaffold621_127.4	CYP-14	20.7699	42.4642	2.04451	0.489116	CYP-14
C623664_30.0	92.0555	187.898	2.04114	0.489923			C623664_30.0	CYP-15	92.0555	187.898	2.04114	0.489923	CYP-15
C602808_50.0	14.1616	28.1859	1.9903	0.502436			scaffold8156_90.1	CYP-16	7.15282	3.25095	0.454499	2.20022	CYP-16
scaffold26225_62.5	4.5112	8.30633	1.84127	0.543104			C700022_28.0	CYP-17	43.831	18.8378	0.429783	2.32676	CYP-17
C593922_40.0	12.6618	22.3954	1.76874	0.565375			C699792_80.0	CYP-18	11.9032	5.05864	0.424982	2.35304	CYP-18
scaffold18809_147.0	3.66029	6.37145	1.7407	0.574483			scaffold10783_105.6	CYP-19	39.4742	16.0625	0.406911	2.45754	CYP-19
scaffold25184_37.6	22.6088	38.4768	1.70185	0.587596			scaffold22087_101.5	CYP-20	11.6402	4.62823	0.397607	2.51504	CYP-20
scaffold3692_102.2	27.2871	44.7326	1.63933	0.610005			scaffold20147_125.8	CYP-21	29.8426	11.5856	0.388224	2.57584	CYP-21
scaffold14726_93.1	2.31838	3.39497	1.46437	0.682887			scaffold20088_156.5	CYP-22	2.3778	0.922164	0.387822	2.5785	CYP-22
C725446_69.0	7.96285	11.6492	1.46294	0.683553			scaffold13643_94.6	CYP-23	172.277	62.6808	0.363837	2.74848	CYP-23
scaffold5458_108.0	8.56106	12.5157	1.46193	0.684026			scaffold1755_75.2	CYP-24	23.3266	8.45146	0.36231	2.76007	CYP-24
scaffold11715_92.2	4.50273	6.51001	1.44579	0.691663			scaffold6270_39.9	CYP-25	73.4784	26.1948	0.356497	2.80508	CYP-25
C760811_148.0	12.2991	17.357	1.41124	0.708596			scaffold23_60.7	CYP-26	89.9406	31.7969	0.353532	2.8286	CYP-26
scaffold17474_124.4	45.1651	62.8558	1.39169	0.718551			scaffold7137_45.5	CYP-27	4.51597	1.57777	0.349376	2.86225	CYP-27
C633840_40.0	10.1956	14.0098	1.3741	0.727748			scaffold13393_91.5	CYP-28	8.88199	3.01114	0.339016	2.94971	CYP-28
scaffold11073_220.8	37.1687	50.9505	1.37079	0.729506			scaffold5732_68.4	CYP-29	4.40164	1.40438	0.319058	3.13422	CYP-29
C688268_118.0	844.509	1088.42	1.28882	0.775904			scaffold9957_59.1	CYP-30	6.25187	1.99143	0.318533	3.13939	CYP-30
scaffold11509_45.0	2.53045	3.25119	1.28483	0.778315			C735368_80.0	CYP-31	6.28065	1.94326	0.309404	3.23202	CYP-31
C717176_109.0	313.317	392.32	1.25215	0.798626			scaffold9170_150.3	CYP-32	11.9187	3.31837	0.278417	3.59173	CYP-32
C714536_60.0	7.44759	8.89414	1.19423	0.837359			scaffold17587_75.3	CYP-33	1.77177	0.44958	0.253746	3.94094	CYP-33
C681220_187.0	685.479	801.514	1.16928	0.85523			scaffold662_70.5	CYP-34	5.17101	1.24665	0.241084	4.14792	CYP-34
scaffold15416_174.3	5.82863	6.81469	1.16918	0.855304			C624866_19.0	CYP-35	9.63371	2.0204	0.209722	4.76822	CYP-35
C724878_7.0	74.1031	85.8448	1.15845	0.863222			C732886_22.0	CYP-36	38.6308	8.06757	0.208838	4.78841	CYP-36
C659268_130.0	33.0142	37.7277	1.14277	0.875065			C723130_80.0	CYP-37	14.6381	1.93769	0.132373	7.55441	CYP-37
scaffold20825_99.8	302.503	340.034	1.12407	0.889626			scaffold17877_123.3	CYP-38	11.8683	1.37678	0.116005	8.62033	CYP-38
scaffold17684_48.3	3.5956	3.94327	1.09669	0.911832			scaffold11394_153.2	CYP-39	15.4639	0.464909	0.0300641	33.2622	CYP-39
C745349_59.0	7.37902	8.08952	1.09629	0.91217
scaffold15496_89.6	8.85017	9.46731	1.06973	0.934814
scaffold26169_54.3	203.026	209.835	1.03354	0.967551
C706598_118.0	375.657	386.356	1.02848	0.972308
scaffold26562_137.6	53.5581	55.0773	1.02837	0.972417
scaffold4480_160.9	8.32589	8.3821	1.00675	0.993294
C670454_60.0	14.7235	0	0	#DIV/0!
scaffold19034_90.7	8.97486	0	0	#DIV/0!
scaffold15819_71.4	7.28162	0	0	#DIV/0!
C637200_40.0	8.9251	0	0	#DIV/0!
C587644_20.0	11.2211	0	0	#DIV/0!
C586742_30.0	3.87762	0	0	#DIV/0!
scaffold5251_73.4	6.13666	6.06244	0.987905	1.01224
C692442_58.0	6.62901	6.51205	0.982356	1.01796
C632284_30.0	7.56034	7.14094	0.944526	1.05873
scaffold11716_74.5	5.80387	5.20185	0.896273	1.11573
scaffold3713_57.1	21.8208	19.4528	0.89148	1.12173
scaffold8192_55.5	3.11383	2.6985	0.866618	1.15391
scaffold24066_81.9	29.1796	25.2072	0.863864	1.15759
C738341_70.0	8.27594	7.07498	0.854885	1.16975
scaffold1925_43.9	0.657872	0.562151	0.854499	1.17028
C703254_250.0	18.8366	15.3632	0.815604	1.22609
C637628_118.0	2357.1	1866.91	0.792037	1.26257
C677058_40.0	7.0901	5.58972	0.788384	1.26842
scaffold27069_128.3	26.8899	21.1869	0.787913	1.26918
scaffold668_157.8	5.61862	4.30392	0.76601	1.30547
scaffold9985_120.1	10.4629	7.97452	0.762171	1.31204
scaffold20043_67.8	2.52144	1.83077	0.726081	1.37726
scaffold27048_108.4	71.3043	51.6516	0.724383	1.38049
C716256_103.0	13.8976	9.93699	0.715015	1.39857
C659000_40.0	5.12842	3.65107	0.711929	1.40463
scaffold4288_165.0	10.0627	7.05466	0.70107	1.42639
scaffold3953_36.1	2.52728	1.76253	0.697402	1.43389
scaffold12710_100.7	8.72059	5.94961	0.682249	1.46574
scaffold3422_149.0	343.775	234.486	0.682091	1.46608
scaffold25329_89.5	6.60817	4.29199	0.649498	1.53965
scaffold27205_154.7	24.8799	16.1446	0.648901	1.54107
C642120_58.0	14.9535	9.42909	0.630561	1.58589
scaffold19071_137.4	9.98661	6.28153	0.628995	1.58984
scaffold10598_71.8	5.41554	3.39228	0.626397	1.59643
scaffold6170_65.6	3.40864	2.10066	0.616275	1.62265
scaffold10439_113.8	347.873	211.292	0.607383	1.64641
C713534_46.0	7.10802	4.30244	0.605294	1.65209
C669142_50.0	5.24079	3.1485	0.600768	1.66454
C700540_220.0	36.9102	21.6756	0.587252	1.70285
C605268_50.0	23.8889	13.6819	0.57273	1.74602
C674100_70.0	5.10069	2.914	0.571295	1.75041
scaffold13117_36.7	2.58047	1.46802	0.568896	1.75779
C654104_50.0	11.8558	6.61195	0.557697	1.79309
scaffold11415_56.9	6.03696	3.20661	0.531163	1.88266
scaffold25547_145.8	354.631	187.491	0.528693	1.89146
scaffold25789_156.1	55.2833	27.9018	0.504706	1.98135
scaffold8156_90.1	7.15282	3.25095	0.454499	2.20022
C700022_28.0	43.831	18.8378	0.429783	2.32676
C699792_80.0	11.9032	5.05864	0.424982	2.35304
scaffold10783_105.6	39.4742	16.0625	0.406911	2.45754
scaffold22087_101.5	11.6402	4.62823	0.397607	2.51504
scaffold20147_125.8	29.8426	11.5856	0.388224	2.57584
scaffold20088_156.5	2.3778	0.922164	0.387822	2.5785
scaffold13643_94.6	172.277	62.6808	0.363837	2.74848
scaffold1755_75.2	23.3266	8.45146	0.36231	2.76007
scaffold6270_39.9	73.4784	26.1948	0.356497	2.80508
scaffold23_60.7	89.9406	31.7969	0.353532	2.8286
scaffold7137_45.5	4.51597	1.57777	0.349376	2.86225
scaffold13393_91.5	8.88199	3.01114	0.339016	2.94971
scaffold5732_68.4	4.40164	1.40438	0.319058	3.13422
scaffold9957_59.1	6.25187	1.99143	0.318533	3.13939
C735368_80.0	6.28065	1.94326	0.309404	3.23202
scaffold9170_150.3	11.9187	3.31837	0.278417	3.59173
scaffold17587_75.3	1.77177	0.44958	0.253746	3.94094
scaffold662_70.5	5.17101	1.24665	0.241084	4.14792
C624866_19.0	9.63371	2.0204	0.209722	4.76822
C732886_22.0	38.6308	8.06757	0.208838	4.78841
C723130_80.0	14.6381	1.93769	0.132373	7.55441
scaffold17877_123.3	11.8683	1.37678	0.116005	8.62033
scaffold11394_153.2	15.4639	0.464909	0.0300641	33.2622

## Sheet: MT
Additional File 13: Fragments per kilobase of exon per million fragments mapped (FPKM) based expression analysis of methyltransferases (MTs)
	63 identified MTs								Two fold and above Mts
scaffold/contigs		25°C	15°C	15°C/25°C	25°C/15°C		scaffold/contigs		25°C	15°C	15°C/25°C	25°C/15°C
scaffold18483_199.1	MTs 1	0.0550684	1.0623	19.2906	0.0518388		scaffold18483_199.1	MTs 1	0.0550684	1.0623	19.2906	0.0518388
C705664_60.0	MTs 2	1.62326	4.51975	2.78437	0.359148		C705664_60.0	MTs 2	1.62326	4.51975	2.78437	0.359148
C711688_59.0	MTs 3	42.4688	20.9681	0.49373	2.0254		C711688_59.0	MTs 3	42.4688	20.9681	0.49373	2.0254
scaffold5528_36.2	MTs 4	2.54674	1.22362	0.480465	2.08132		scaffold5528_36.2	MTs 4	2.54674	1.22362	0.480465	2.08132
scaffold22493_209.8	MTs 5	23.0245	10.4639	0.454468	2.20037		scaffold22493_209.8	MTs 5	23.0245	10.4639	0.454468	2.20037
C722168_253.0	MTs 6	435.135	190.901	0.438717	2.27938		C722168_253.0	MTs 6	435.135	190.901	0.438717	2.27938
C700040_60.0	MTs 7	8.86469	3.76756	0.425008	2.3529		C700040_60.0	MTs 7	8.86469	3.76756	0.425008	2.3529
scaffold15098_77.4	MTs 8	6.84863	2.90859	0.424697	2.35462		scaffold15098_77.4	MTs 8	6.84863	2.90859	0.424697	2.35462
scaffold22331_97.6	MTs 9	537.584	227.513	0.423214	2.36287		scaffold22331_97.6	MTs 9	537.584	227.513	0.423214	2.36287
scaffold3314_188.6	MTs 10	12.409	5.22396	0.420982	2.3754		scaffold3314_188.6	MTs 10	12.409	5.22396	0.420982	2.3754
scaffold17566_106.8	MTs 11	8.69981	3.63721	0.418079	2.39189		scaffold17566_106.8	MTs 11	8.69981	3.63721	0.418079	2.39189
scaffold22213_96.1	MTs 12	126.78	52.3328	0.412784	2.42257		scaffold22213_96.1	MTs 12	126.78	52.3328	0.412784	2.42257
scaffold25975_113.7	MTs 13	26.8635	10.9126	0.406224	2.4617		scaffold25975_113.7	MTs 13	26.8635	10.9126	0.406224	2.4617
scaffold12307_74.5	MTs 14	13.6362	5.22396	0.383095	2.61032		scaffold12307_74.5	MTs 14	13.6362	5.22396	0.383095	2.61032
scaffold20046_59.5	MTs 15	31.1081	11.3847	0.365972	2.73245		scaffold20046_59.5	MTs 15	31.1081	11.3847	0.365972	2.73245
scaffold19138_79.6	MTs 16	8.53014	2.98575	0.350024	2.85695		scaffold19138_79.6	MTs 16	8.53014	2.98575	0.350024	2.85695
scaffold10901_59.4	MTs 17	3.27713	0.862044	0.263048	3.80158		scaffold10901_59.4	MTs 17	3.27713	0.862044	0.263048	3.80158
C711190_138.0	MTs 18	17.8165	4.51821	0.253597	3.94327		C711190_138.0	MTs 18	17.8165	4.51821	0.253597	3.94327
C756797_227.0	MTs 19	23.6048	49.1004	2.0801	0.480746
C615730_30.0	MTs 20	3.69689	6.97763	1.88743	0.52982
C742085_110.0	MTs 21	9.31496	15.5877	1.6734	0.597584
scaffold21597_77.3	MTs 22	20.6474	33.5779	1.62625	0.61491
scaffold10565_118.8	MTs 23	50.3783	79.9643	1.58728	0.63001
C663460_127.0	MTs 24	590.036	918.65	1.55694	0.642286
C637648_118.0	MTs 25	1621.49	2408.6	1.48542	0.673209
scaffold11656_133.5	MTs 26	32.2292	47.407	1.47093	0.679841
scaffold24661_106.2	MTs 27	7.8602	10.793	1.37312	0.728268
scaffold19113_78.8	MTs 28	73.0633	97.7894	1.33842	0.747149
scaffold15159_56.8	MTs 29	1.72031	2.20203	1.28002	0.781238
scaffold266_138.3	MTs 30	50.3306	64.0351	1.27229	0.785985
scaffold18503_111.8	MTs 31	6.59652	8.27054	1.25377	0.797592
C761717_73.0	MTs 32	76.7393	94.8922	1.23655	0.8087
scaffold736_124.1	MTs 33	33.6787	40.7411	1.2097	0.826652
scaffold25772_116.1	MTs 34	8.54206	10.2105	1.19532	0.836596
scaffold16037_128.0	MTs 35	224.664	264.179	1.17588	0.850423
scaffold26850_81.7	MTs 36	19.484	21.4483	1.10082	0.908417
scaffold3395_54.3	MTs 37	19.3162	19.3696	1.00276	0.997243
C720152_80.0	MTs 38	7.98927	7.87136	0.985241	1.01498
C741481_224.0	MTs 39	32.6076	30.5185	0.935932	1.06845
scaffold15927_136.4	MTs 40	354.115	329.24	0.929754	1.07555
scaffold26311_120.7	MTs 41	16.6315	15.1974	0.913772	1.09436
C697856_24.0	MTs 42	88.4321	80.6016	0.911452	1.09715
scaffold12132_173.7	MTs 43	9.88861	8.79358	0.889264	1.12453
C696774_80.0	MTs 44	12.175	10.6393	0.873864	1.14434
C645698_250.0	MTs 45	59.6196	49.3271	0.827364	1.20866
scaffold26765_165.6	MTs 46	45.2656	35.2916	0.779656	1.28262
scaffold10637_64.3	MTs 47	140.02	107.266	0.766076	1.30535
scaffold27365_21.9	MTs 48	120.25	91.2531	0.758862	1.31776
C683302_70.0	MTs 49	12.4059	9.29571	0.749298	1.33458
scaffold25355_126.6	MTs 50	38.0412	27.3995	0.720259	1.38839
scaffold18849_105.5	MTs 51	133.394	88.4683	0.66321	1.50782
scaffold25748_238.0	MTs 52	22.3672	14.587	0.65216	1.53337
scaffold25848_221.5	MTs 53	26.3463	16.5545	0.628342	1.59149
C596944_20.0	MTs 54	15.5281	9.28655	0.598048	1.67211
C711920_136.0	MTs 55	21.7642	12.4123	0.570308	1.75344
scaffold26275_162.0	MTs 56	14.0188	7.63955	0.54495	1.83503
scaffold12850_62.2	MTs 57	3.52534	1.90387	0.540053	1.85167
C612176_120.0	MTs 58	1431.97	771.369	0.538677	1.8564
scaffold21857_113.3	MTs 59	9.29059	4.77166	0.513601	1.94704
C627648_50.0	MTs 60	16.9157	0	0	#DIV/0!
scaffold23322_46.9	MTs 61	2.37544	0	0	#DIV/0!
scaffold5766_24.2	MTs 62	2.17944	0	0	#DIV/0!
C643168_40.0	MTs 63	1.63319	0	0	#DIV/0!

## Sheet: UGT
Additional File 13: Fragments per kilobase of exon per million fragments mapped (FPKM) based expression analysis of uridinediphosphate glycosyltransferases (UGTs)
		35 identified UGTs							Two fold and above
scaffold/contigs		25°C	15°C	15°C/25°C	25°C/15°C		scaffold/contigs		25°C	15°C	15°C/25°C	25°C/15°C
scaffold12445_152.3	UGT1	5.90207	26.3798	4.46958	0.223734		scaffold12445_152.3	UGT1	5.90207	26.3798	4.46958	0.223734
C583370_30.0	UGT2	8.0482	26.8102	3.3312	0.300192		C583370_30.0	UGT2	8.0482	26.8102	3.3312	0.300192
C701348_150.0	UGT3	18.5222	9.16367	0.49474	2.02126		C701348_150.0	UGT3	18.5222	9.16367	0.49474	2.02126
scaffold5613_96.4	UGT4	6.86602	2.90753	0.423467	2.36146		scaffold5613_96.4	UGT4	6.86602	2.90753	0.423467	2.36146
C631692_200.0	UGT5	133.021	52.7968	0.396906	2.51949		C631692_200.0	UGT5	133.021	52.7968	0.396906	2.51949
scaffold13126_88.2	UGT6	39.0404	12.6551	0.324154	3.08495		scaffold13126_88.2	UGT6	39.0404	12.6551	0.324154	3.08495
C693160_60.0	UGT7	11.3697	3.56078	0.313182	3.19304		C693160_60.0	UGT7	11.3697	3.56078	0.313182	3.19304
scaffold22848_99.3	UGT8	8.67523	1.28547	0.148177	6.74868		scaffold22848_99.3	UGT8	8.67523	1.28547	0.148177	6.74868
scaffold6316_47.4	UGT9	1.73635	0.238615	0.137423	7.27678		scaffold6316_47.4	UGT9	1.73635	0.238615	0.137423	7.27678
scaffold18035_143.8	UGT10	32.0678	4.17565	0.130213	7.67971		scaffold18035_143.8	UGT10	32.0678	4.17565	0.130213	7.67971
scaffold26774_24.0	UGT11	0.467613	0.901221	1.92728	0.518866
scaffold682_46.0	UGT12	1.12835	1.9224	1.70373	0.586949
C724362_114.0	UGT13	184.315	309.452	1.67893	0.595617
C593340_36.0	UGT14	190.229	317.738	1.67029	0.598698
C738469_70.0	UGT15	7.51111	11.8096	1.57228	0.636017
scaffold17221_149.6	UGT16	9.16051	12.4421	1.35823	0.736251
C617206_50.0	UGT17	10.2184	13.613	1.3322	0.750635
C721120_76.0	UGT18	7.91404	10.1242	1.27927	0.781695
scaffold26906_135.7	UGT19	14.8939	18.0463	1.21166	0.825316
C697696_56.0	UGT20	35.4757	37.3519	1.05289	0.94977
C660580_164.0	UGT21	253.642	251.022	0.98967	1.01044
C697916_110.0	UGT22	15.4242	15.0718	0.977153	1.02338
scaffold7727_111.6	UGT23	85.8093	79.2571	0.923642	1.08267
scaffold26028_83.9	UGT24	36.0935	33.0697	0.916223	1.09144
C677476_50.0	UGT25	8.31253	7.45296	0.896593	1.11533
C731548_163.0	UGT26	21.1401	18.2971	0.865516	1.15538
scaffold14685_127.2	UGT27	16.1798	13.1075	0.810115	1.23439
scaffold26829_148.0	UGT28	57.6432	46.4269	0.805419	1.24159
scaffold18115_78.8	UGT29	132.768	101.804	0.766781	1.30415
scaffold23959_135.6	UGT30	52.9534	35.5115	0.670618	1.49116
scaffold9364_112.4	UGT31	30.972	19.8016	0.639339	1.56412
C620248_30.0	UGT32	29.7937	17.3006	0.58068	1.72212
C670960_30.0	UGT33	4.04332	0	0	#DIV/0!
C656910_83.0	UGT34	0	1.26753	#DIV/0!	0
scaffold9189_99.7	UGT35	0.786043	0	0	#DIV/0!
